# Supplementary material for: Tobacco smoking and methylation of genes related to lung cancer development
Source: Oncotarget. 2016 Jun 14;7(37):59017–28. doi: 10.18632/oncotarget.10007 (PMC5312292; doi:10.18632/oncotarget.10007)
Supplement: Supplementary file 2 [file oncotarget-07-59017-s002.xlsx]

## Sheet: 1
Lung Cancer Susceptibility Genes Identified by GWASs
Population	Chromosomal location	Genes	Number of CpG sites
1.Smokers	6q21	BAT3	90
		MSH5	56
		TNXB	479
	10p15	KLF6	30
Sum		4	655
2.Never smokers	1p21	CELSR2	26
	1q21	KCNN3	46
	2p16	NRXN1	73
	5q31	ACSL6	22
		SLC22A4	18
	6q21	HLA-DQA1	21
	6q22	ROS1	6
		DCBLD1	24
	6q25	RGS17	19
	10p13	CDC123	12
	11p15	NELL1	33
	12p12.2-p13	RAD52	24
	13q31	GPC5	28
	18q11	APCDD1	49
		FAM38B	28
		NAPG	15
	20q13	CYP24A1	15
Sum		17	456
3.General population	1q23	DUSP23	10
	2p15	EHBP1	60
	3p24	UBE2E2	30
	3q26	TBL1XR1	34
	3q28	TP63	24
		IL1RAP	23
	3q29	C3orf21	86
	4p15	KCNIP4	55
	5p15	CLPTM1L	51
		TERT	92
	5q32	STK32A	18
	6p21	BTNL2	76
		SKIV2L	102
		HCP5	18
		NEU1	81
		CSNK2B	82
		HLA-DRA	30
	6p22	GABBR1	183
	8q21	MSC	25
		FABP12	1
	10p15	GATA3	72
	10q23	ACTA2	34
		STAMBPL1	21
	10q25	VTI1A	44
	12q23	SLC17A8	11
		NR1H4	9
	13q12	MIPEP	28
		TNFRSF19	39
	14q12	AKAP6	19
	15q15	TGM5	10
		TUBGCP4	15
		LCMT2	16
	15q25	CHRNA3	23
		CHRNA5	11
		CHRNB4	16
		IREB2	16
		LAMA1	21
		PSMA4	13
	17q24	BPTF	17
	19q13	ZNF160	8
		ZNF320	2
		ZNF816A	10
	20p12	MACROD2	32
	22q12	MTMR3	7
		MTP18	12
		HORMAD2	15
		SF3A1	19
		LIF	12
		ZMAT5	18
		UCRC	1
		ASCC2	12
	22q13	MIRLET7A3	9
		MIRLET7B	6
		OTX1	61
Sum		54	1740
Total		75	2854

## Sheet: 2
Lung cancer SNPs and annotated genes
SNP	Chr	Within Gene	cis-eQTL gene
Nonsmokers
rs10187911	2	NRXN1
rs11080466	11	NELL1
rs10766739	10	CDC123
rs10906104	18	PIEZO2 (near APCDD1, NAPG, FAM38B)
rs1204094	X
rs1884396	X
rs2352028	13	GPC5
rs2395185	6	HLA-DQA1
rs247008	5		SLC22A4; ACSL6
rs36600	22	MTMR3
rs370348	5	CLPTM1L
rs4237904	12	LOC100507065
rs451360	5	CLPTM1L
rs4809957	20	CYP24A1
rs4970833	1	CELSR2
rs6489769	12	RAD52
rs667282	15	CHRNA5	PSMA4; IREB2
rs7922444	10	LOC105376400
rs7976914	12	LOC100507065; LOC105369806; LOC105369807
rs9387478	6	DCBLD1 - ROS1	DCBLD1
rs9439519	1
rs9479510	6	RGS17
rs485411	10	GATA3-AS1; GATA3; LOC105376502
rs954785	1	KCNN3
Smokers/General Population
rs1002941	15
rs10072467	5
rs1007475	6
rs10433328	3	XXYLT1
rs10508266	10	KLF6
rs10516367	4	KCNIP4
rs1051730	15	CHRNA3	IREB2; PSMA4; CHRNA5
rs10937405	3	TP63
rs11090910	22	MIR4763; MIRLET7A3; MIRLET7B; MIRLET7BHG
rs11099666	4
rs1150752	6	TNXB	SKIV2L
rs11617518	13	LOC105370113; LOC105370114
rs11703832	22	MIRLET7BHG
rs11901070	2	EHBP1	OTX1
rs11950678	5
rs1201292	3	TBL1XR1
rs1201296	3	TBL1XR1
rs12170325	22	MIRLET7BHG
rs12296850	12	SLC17A8 -NR1H4
rs1233579	6
rs12455464	18	PIEZO2
rs12910984	15	CHRNA3	IREB2; PSMA4
rs12914385	15	CHRNA3	IREB2; PSMA4
rs12956651	18
rs13053856	22	MIRLET7BHG
rs13194504	6	ZBED9
rs1366624	5
rs1366625	5
rs1481847	8	MSC-AS1
rs16870149	4	KCNIP4
rs16951095	18	LAMA1
rs16969968	15	CHRNA5	IREB2; PSMA4; CHRNA5
rs17728461	22	MTMR3-HORMAD2-LIF	SF3A1;MTMR3;MTP18
rs1926203	10	ACTA2	STAMBPL1,AL157394.15,ACTA2
rs1950081	3	TBL1XR1
rs1955504	14	AKAP6
rs1955505	14	AKAP6
rs2036534	15	HYKK	IREB2; PSMA4
rs2051672	17
rs2131877	3	XXYLT1
rs2202507	4	LOC105377462
rs2279634	3	LOC105374296; XXYLT1-AS2; XXYLT1
rs2736100	5	TERT
rs2746150	6	LOC105375008	GABBR1
rs2808630	1		DUSP23
rs2853677	5	TERT
rs2869621	20
rs3117143	6
rs3117582	6	BAT3; MSH5	HCP5;NEU1
rs3129791	6	HCG16
rs3130893	6
rs3131093	6
rs3131379	6		SKIV2L;CSNK2B; NEU1
rs31489	5
rs342706	13	GPC5
rs36590	22	MTMR3	ZMAT5;UCRC;ASCC2;MTMR3
rs36600	22	MTMR3-HORMAD2-LIF
rs3749971	6		GABBR1
rs3750861	10	KLF6
rs380286	5
rs3817963	6	BTNL2 ; LOC101929163	HLA-DRA
rs401681	5
rs402710	5
rs422331	6
rs4324798	6
rs4488809	3	TP63
rs4635969	5
rs465498	5	TERT-CLPTM1L
rs4677657	3	XXYLT1	C3orf21
rs4975616	5
rs5983343	X
rs6069045	20
rs6080100	20	MACROD2
rs6495308	15	CHRNA3	IREB2; PSMA4
rs6495309	15	CHRNA3 ; CHRNB4	IREB2; PSMA4
rs6985243	8	FABP12 ; LOC101927118
rs7216064	17	BPTF
rs7259688	19	ERVV-2	ZNF160;ZNF816A,ZNF320
rs748404	15	TGM5	TUBGCP4; LCMT2
rs7509422	20	MACROD2
rs753955	13	MIPEP-TNFRSF19
rs7626795	3	IL1RAP
rs7910260	10
rs8034191	15	HYKK	IREB2; PSMA4; CHRNA5
rs8042374	15	CHRNA3	IREB2; PSMA4
rs855974	10
rs9295740	6
rs9303196	17
rs938682	15	CHRNA3	IREB2; PSMA4
rs2895680	5	STK32A
rs952481	3	XXYLT1
rs9840545	3
rs9846398	3	UBE2E2
rs6901416	6
rs7086803	10	VTI1A
rs1663689	10	LOC105376400 (Close to GATA3)

## Sheet: 3
List of considered CpG sites in/near lung cancer and cis-eQTL genes with exclusion reasons
Candidate probes lung cancer and cis-eQTL genes	Illumina Gene Annotation	Excluded probes with SNP MAF>0.1	Excluded cross-reactive probes and polymorphic probes
N=2854		N=3	N=187
cg00425827	ACSL6	cg13811867	cg03111039
cg00607526	ACSL6	cg00243527	cg05554735
cg01185278	ACSL6	cg13027142	cg21784030
cg01573938	ACSL6		cg16435601
cg01613306	ACSL6		cg18640302
cg02257405	ACSL6		cg22972262
cg02698332	ACSL6		cg14853443
cg04206517	ACSL6		cg22489198
cg07870237	ACSL6		cg10657465
cg09035699	ACSL6		cg13430851
cg09547173	ACSL6		cg22670733
cg10200391	ACSL6		cg10508022
cg11010552	ACSL6		cg22694630
cg12854656	ACSL6		cg16754747
cg14841483	ACSL6		cg23377852
cg16336752	ACSL6		cg05478452
cg18254147	ACSL6		cg20479672
cg19096799	ACSL6		cg24879209
cg19986872	ACSL6		cg11588423
cg24786495	ACSL6		cg23801674
cg25309041	ACSL6		cg13877944
cg27097034	ACSL6		cg06480496
cg03158499	ACTA2		cg06773216
cg03221266	ACTA2		cg12034086
cg03387256	ACTA2		cg01541565
cg03520966	ACTA2		cg02793323
cg03672854	ACTA2		cg02920196
cg03755566	ACTA2		cg12715811
cg04230403	ACTA2		cg13009819
cg05358439	ACTA2		cg22937462
cg06450397	ACTA2		cg16707536
cg07216529	ACTA2		cg11978435
cg07436807	ACTA2		cg02078896
cg09990481	ACTA2		cg02336218
cg10211081	ACTA2		cg02484345
cg10715637	ACTA2		cg03060603
cg10894512	ACTA2		cg10252181
cg13632959	ACTA2		cg14710025
cg14538439	ACTA2		cg16382482
cg15774510	ACTA2		cg17932484
cg15940800	ACTA2		cg24159934
cg15950761	ACTA2		cg24388789
cg16257983	ACTA2		cg27033716
cg17120764	ACTA2		cg05794182
cg19015961	ACTA2		cg15550654
cg19335412	ACTA2		cg22115126
cg19398115	ACTA2		cg27515255
cg19573567	ACTA2		cg27251236
cg21565150	ACTA2		cg06341189
cg22936253	ACTA2		cg21904654
cg24417391	ACTA2		cg17179051
cg25212351	ACTA2		cg21218646
cg26461637	ACTA2		cg09494582
cg26478401	ACTA2		cg10978002
cg26479099	ACTA2		cg10612060
cg27008694	ACTA2		cg16345899
cg01074354	AKAP6		cg05976623
cg02248514	AKAP6		cg12631085
cg03403507	AKAP6		cg25160829
cg04815371	AKAP6		cg25577272
cg07185587	AKAP6		cg09700984
cg09246570	AKAP6		cg19857114
cg09985192	AKAP6		cg02153334
cg09998151	AKAP6		cg03341025
cg10359332	AKAP6		cg05068597
cg10975985	AKAP6		cg06904408
cg14509245	AKAP6		cg07507801
cg15924738	AKAP6		cg15032025
cg16235995	AKAP6		cg23827991
cg16683572	AKAP6		cg25641025
cg18849583	AKAP6		cg14299369
cg20448706	AKAP6		cg19565920
cg21156756	AKAP6		cg00013543
cg23935289	AKAP6		cg00592944
cg24812523	AKAP6		cg00705156
cg00950473	APCDD1		cg00802168
cg01096640	APCDD1		cg01573622
cg01379009	APCDD1		cg01630940
cg01499217	APCDD1		cg01837016
cg02544684	APCDD1		cg02001956
cg02839071	APCDD1		cg02157454
cg02892295	APCDD1		cg02182656
cg03053750	APCDD1		cg02402214
cg03310046	APCDD1		cg02603839
cg03396005	APCDD1		cg02953381
cg03401480	APCDD1		cg03013488
cg03960424	APCDD1		cg03169843
cg04229487	APCDD1		cg03216698
cg05627083	APCDD1		cg03493087
cg06077443	APCDD1		cg03668687
cg06825512	APCDD1		cg04293703
cg07142285	APCDD1		cg05499272
cg07402669	APCDD1		cg05514072
cg10354244	APCDD1		cg05651080
cg12916872	APCDD1		cg05701765
cg13462387	APCDD1		cg06258261
cg13552201	APCDD1		cg06418131
cg13778709	APCDD1		cg06819251
cg13814374	APCDD1		cg07460894
cg14083149	APCDD1		cg07602740
cg14546153	APCDD1		cg09381582
cg14571130	APCDD1		cg10014874
cg14623989	APCDD1		cg10734448
cg14724471	APCDD1		cg10872107
cg15151293	APCDD1		cg10967176
cg15737386	APCDD1		cg11754914
cg16245569	APCDD1		cg12112110
cg16597728	APCDD1		cg12206403
cg16604528	APCDD1		cg12616421
cg17181362	APCDD1		cg12743359
cg17382918	APCDD1		cg13142750
cg18208602	APCDD1		cg13154622
cg18821137	APCDD1		cg13279955
cg18834039	APCDD1		cg13396436
cg19264571	APCDD1		cg14011987
cg20600210	APCDD1		cg14053639
cg23418591	APCDD1		cg14070039
cg23487201	APCDD1		cg14757339
cg24115032	APCDD1		cg15106699
cg24704123	APCDD1		cg15376677
cg24814191	APCDD1		cg15786918
cg25611723	APCDD1		cg15840758
cg25970377	APCDD1		cg15922080
cg26328002	APCDD1		cg16871667
cg01021169	ASCC2		cg17090605
cg01242484	ASCC2		cg17193436
cg01746044	ASCC2		cg17795265
cg02474858	ASCC2		cg18178844
cg07638098	ASCC2		cg18385261
cg09486166	ASCC2		cg19376858
cg12899201	ASCC2		cg19828175
cg14742445	ASCC2		cg19939307
cg17654011	ASCC2		cg19956292
cg18190164	ASCC2		cg20044550
cg18253910	ASCC2		cg20113726
cg20089264	ASCC2		cg20161227
cg01255465	BAT3		cg20614157
cg01735191	BAT3		cg20621471
cg01806025	BAT3		cg20666807
cg02133786	BAT3		cg20675616
cg02717251	BAT3		cg21189019
cg02866733	BAT3		cg21230578
cg03098515	BAT3		cg21386904
cg03111394	BAT3		cg21554399
cg03119031	BAT3		cg21691893
cg03243497	BAT3		cg22158158
cg03689048	BAT3		cg22163834
cg04232624	BAT3		cg22942245
cg04456228	BAT3		cg23173817
cg04477291	BAT3		cg23285599
cg04512050	BAT3		cg23313963
cg04536765	BAT3		cg23328335
cg05053818	BAT3		cg23339482
cg05407396	BAT3		cg23711760
cg05649229	BAT3		cg23776522
cg05813703	BAT3		cg23877734
cg05871781	BAT3		cg24030277
cg07449105	BAT3		cg24165517
cg07467062	BAT3		cg24817345
cg07505014	BAT3		cg24876837
cg07588102	BAT3		cg25355006
cg07930207	BAT3		cg25437180
cg08885659	BAT3		cg25522795
cg08899215	BAT3		cg25653995
cg09867157	BAT3		cg26385011
cg09900585	BAT3		cg26418690
cg09990454	BAT3		cg26950876
cg10499926	BAT3		cg27359264
cg10628782	BAT3		cg27524003
cg10632955	BAT3		cg27626240
cg11378740	BAT3		cg12431453
cg11678773	BAT3		cg18903373
cg11787126	BAT3		cg24314430
cg11852080	BAT3		cg08656053
cg12100881	BAT3		cg03067828
cg12201929	BAT3		cg07688855
cg12259593	BAT3		cg13637352
cg12435665	BAT3		cg24484296
cg12561839	BAT3		cg02224374
cg12775877	BAT3		cg02257675
cg13267891	BAT3		cg03662302
cg13302318	BAT3		cg05314622
cg13770361	BAT3		cg10222701
cg13873889	BAT3		cg20149571
cg14474158	BAT3		cg24044776
cg14526732	BAT3		cg24096925
cg14661811	BAT3		cg26653818
cg14756795	BAT3
cg15809217	BAT3
cg16105996	BAT3
cg16171137	BAT3
cg16175906	BAT3
cg16500605	BAT3
cg16598405	BAT3
cg17006042	BAT3
cg17468317	BAT3
cg17615061	BAT3
cg17619093	BAT3
cg17797875	BAT3
cg18663859	BAT3
cg18794364	BAT3
cg18892239	BAT3
cg19444690	BAT3
cg20029156	BAT3
cg20532376	BAT3
cg20640177	BAT3
cg20847496	BAT3
cg20921096	BAT3
cg20938572	BAT3
cg21046954	BAT3
cg22095584	BAT3
cg22944934	BAT3
cg24890294	BAT3
cg25145715	BAT3
cg25519587	BAT3
cg25921418	BAT3
cg26083836	BAT3
cg26114655	BAT3
cg26398341	BAT3
cg26429508	BAT3
cg26710858	BAT3
cg26721619	BAT3
cg26804733	BAT3
cg27000659	BAT3
cg27014438	BAT3
cg27091233	BAT3
cg00712547	BPTF
cg02530753	BPTF
cg03215657	BPTF
cg04798252	BPTF
cg05271336	BPTF
cg06383798	BPTF
cg06420179	BPTF
cg06647360	BPTF
cg12398397	BPTF
cg13776905	BPTF
cg14781826	BPTF
cg16028064	BPTF
cg18687753	BPTF
cg18762647	BPTF
cg22443205	BPTF
cg26135490	BPTF
cg27230900	BPTF
cg00331257	BTNL2
cg00978102	BTNL2
cg01584389	BTNL2
cg02136066	BTNL2
cg02158755	BTNL2
cg02448934	BTNL2
cg02591634	BTNL2
cg02748047	BTNL2
cg03036047	BTNL2
cg03100814	BTNL2
cg03231275	BTNL2
cg03371894	BTNL2
cg03515726	BTNL2
cg04216575	BTNL2
cg04357398	BTNL2
cg04797846	BTNL2
cg04970287	BTNL2
cg05381852	BTNL2
cg06259800	BTNL2
cg06513958	BTNL2
cg06557067	BTNL2
cg06871764	BTNL2
cg07340708	BTNL2
cg07535133	BTNL2
cg08162948	BTNL2
cg08726004	BTNL2
cg09190656	BTNL2
cg09514561	BTNL2
cg09748960	BTNL2
cg10014338	BTNL2
cg10135747	BTNL2
cg10254167	BTNL2
cg12344564	BTNL2
cg12486993	BTNL2
cg12966392	BTNL2
cg13138832	BTNL2
cg13623966	BTNL2
cg13979407	BTNL2
cg14096229	BTNL2
cg14196824	BTNL2
cg14241129	BTNL2
cg14945317	BTNL2
cg15290692	BTNL2
cg15319032	BTNL2
cg15585183	BTNL2
cg15744333	BTNL2
cg15815970	BTNL2
cg16004593	BTNL2
cg16045677	BTNL2
cg16487292	BTNL2
cg17232583	BTNL2
cg17385727	BTNL2
cg17961273	BTNL2
cg18060330	BTNL2
cg18067840	BTNL2
cg18104646	BTNL2
cg18551048	BTNL2
cg18584440	BTNL2
cg18880384	BTNL2
cg18996355	BTNL2
cg19117063	BTNL2
cg19416605	BTNL2
cg20891116	BTNL2
cg21075643	BTNL2
cg21171279	BTNL2
cg22451923	BTNL2
cg22707857	BTNL2
cg24290586	BTNL2
cg24478695	BTNL2
cg24865122	BTNL2
cg24911364	BTNL2
cg25391023	BTNL2
cg25663310	BTNL2
cg26657086	BTNL2
cg26805579	BTNL2
cg27072506	BTNL2
cg00168009	C3orf21
cg00746143	C3orf21
cg01300291	C3orf21
cg01390062	C3orf21
cg01837367	C3orf21
cg02041946	C3orf21
cg02504211	C3orf21
cg02583282	C3orf21
cg02650080	C3orf21
cg02758599	C3orf21
cg02776768	C3orf21
cg02842377	C3orf21
cg03032180	C3orf21
cg03170670	C3orf21
cg03175206	C3orf21
cg03276484	C3orf21
cg03916038	C3orf21
cg05486924	C3orf21
cg06041567	C3orf21
cg06378490	C3orf21
cg06704969	C3orf21
cg06706813	C3orf21
cg07250128	C3orf21
cg07463963	C3orf21
cg08037727	C3orf21
cg08054010	C3orf21
cg08147938	C3orf21
cg08671326	C3orf21
cg08704934	C3orf21
cg08978399	C3orf21
cg08994763	C3orf21
cg08996788	C3orf21
cg09709457	C3orf21
cg10292403	C3orf21
cg10333415	C3orf21
cg10363443	C3orf21
cg10998291	C3orf21
cg11103393	C3orf21
cg11338339	C3orf21
cg11796219	C3orf21
cg11883790	C3orf21
cg12085101	C3orf21
cg12243262	C3orf21
cg12938917	C3orf21
cg13480578	C3orf21
cg13868855	C3orf21
cg14641596	C3orf21
cg14789841	C3orf21
cg14886676	C3orf21
cg15251319	C3orf21
cg15431659	C3orf21
cg15722952	C3orf21
cg15912390	C3orf21
cg15963036	C3orf21
cg16306870	C3orf21
cg17057138	C3orf21
cg17362109	C3orf21
cg17617228	C3orf21
cg17783135	C3orf21
cg17906179	C3orf21
cg18457108	C3orf21
cg18639129	C3orf21
cg19760965	C3orf21
cg20000847	C3orf21
cg20945520	C3orf21
cg21501175	C3orf21
cg21796322	C3orf21
cg21911490	C3orf21
cg21937377	C3orf21
cg22318746	C3orf21
cg22377482	C3orf21
cg22903848	C3orf21
cg22986662	C3orf21
cg24042854	C3orf21
cg24618514	C3orf21
cg25086948	C3orf21
cg25586848	C3orf21
cg25681122	C3orf21
cg25707669	C3orf21
cg25746810	C3orf21
cg25871427	C3orf21
cg25921813	C3orf21
cg25966295	C3orf21
cg26062560	C3orf21
cg27134832	C3orf21
cg27192012	C3orf21
cg02630694	CDC123
cg04225510	CDC123
cg04915173	CDC123
cg06109724	CDC123
cg07871485	CDC123
cg11203153	CDC123
cg12089187	CDC123
cg14009947	CDC123
cg19576422	CDC123
cg22879105	CDC123
cg24589691	CDC123
cg26451923	CDC123
cg00908766	CELSR2
cg01960259	CELSR2
cg01971224	CELSR2
cg06804625	CELSR2
cg07152001	CELSR2
cg07833104	CELSR2
cg07901188	CELSR2
cg09250146	CELSR2
cg11514356	CELSR2
cg12071084	CELSR2
cg13746715	CELSR2
cg14036828	CELSR2
cg15625104	CELSR2
cg16590319	CELSR2
cg17031656	CELSR2
cg17243654	CELSR2
cg17530411	CELSR2
cg21581287	CELSR2
cg21684021	CELSR2
cg23098168	CELSR2
cg23639374	CELSR2
cg23706211	CELSR2
cg24599996	CELSR2
cg25213350	CELSR2
cg26148630	CELSR2
cg27014642	CELSR2
cg01879437	CHRNA3
cg04603031	CHRNA3
cg04671614	CHRNA3
cg04882995	CHRNA3
cg05239311	CHRNA3
cg06268478	CHRNA3
cg06323693	CHRNA3
cg07973591	CHRNA3
cg08035213	CHRNA3
cg08701566	CHRNA3
cg09413615	CHRNA3
cg09986456	CHRNA3
cg11826999	CHRNA3
cg16542125	CHRNA3
cg16570223	CHRNA3
cg16901840	CHRNA3
cg19993258	CHRNA3
cg22095041	CHRNA3
cg23250494	CHRNA3
cg23880581	CHRNA3
cg24506363	CHRNA3
cg25527599	CHRNA3
cg26699102	CHRNA3
cg01850117	CHRNA5
cg12049485	CHRNA5
cg16751781	CHRNA5
cg17108064	CHRNA5
cg19696491	CHRNA5
cg21469059	CHRNA5
cg21642963	CHRNA5
cg22498099	CHRNA5
cg22563815	CHRNA5
cg24631222	CHRNA5
cg26678012	CHRNA5
cg04460984	CHRNB4
cg06270244	CHRNB4
cg08321268	CHRNB4
cg09353345	CHRNB4
cg09399269	CHRNB4
cg11412248	CHRNB4
cg12057576	CHRNB4
cg16404074	CHRNB4
cg17179314	CHRNB4
cg20039407	CHRNB4
cg20511832	CHRNB4
cg20622131	CHRNB4
cg21402071	CHRNB4
cg24369989	CHRNB4
cg27202210	CHRNB4
cg27554782	CHRNB4
cg00220335	CLPTM1L
cg00408776	CLPTM1L
cg01603247	CLPTM1L
cg01864127	CLPTM1L
cg01938359	CLPTM1L
cg02053265	CLPTM1L
cg05905124	CLPTM1L
cg06550200	CLPTM1L
cg06626102	CLPTM1L
cg06665485	CLPTM1L
cg07385490	CLPTM1L
cg07493874	CLPTM1L
cg08433725	CLPTM1L
cg08547617	CLPTM1L
cg08894401	CLPTM1L
cg08929612	CLPTM1L
cg09045323	CLPTM1L
cg09508356	CLPTM1L
cg09826697	CLPTM1L
cg10641823	CLPTM1L
cg11419403	CLPTM1L
cg12486712	CLPTM1L
cg13325231	CLPTM1L
cg14500614	CLPTM1L
cg14631690	CLPTM1L
cg14733637	CLPTM1L
cg15121276	CLPTM1L
cg16219124	CLPTM1L
cg17304712	CLPTM1L
cg17355919	CLPTM1L
cg18806193	CLPTM1L
cg19056664	CLPTM1L
cg19739264	CLPTM1L
cg19915256	CLPTM1L
cg20700235	CLPTM1L
cg20711912	CLPTM1L
cg21202862	CLPTM1L
cg21815258	CLPTM1L
cg22521129	CLPTM1L
cg25070340	CLPTM1L
cg25077823	CLPTM1L
cg25225632	CLPTM1L
cg25616762	CLPTM1L
cg25692669	CLPTM1L
cg26224791	CLPTM1L
cg26373071	CLPTM1L
cg26720682	CLPTM1L
cg26721993	CLPTM1L
cg26947723	CLPTM1L
cg26959827	CLPTM1L
cg27589796	CLPTM1L
cg00171725	CSNK2B
cg00281967	CSNK2B
cg00795626	CSNK2B
cg00994561	CSNK2B
cg01618834	CSNK2B
cg03151319	CSNK2B
cg03446368	CSNK2B
cg03536785	CSNK2B
cg03724949	CSNK2B
cg04465120	CSNK2B
cg04491253	CSNK2B
cg05614351	CSNK2B
cg05907986	CSNK2B
cg06518831	CSNK2B
cg06591447	CSNK2B
cg06805323	CSNK2B
cg07725191	CSNK2B
cg07732471	CSNK2B
cg07843262	CSNK2B
cg08385906	CSNK2B
cg08432075	CSNK2B
cg08509427	CSNK2B
cg09314434	CSNK2B
cg09423426	CSNK2B
cg09966112	CSNK2B
cg10115321	CSNK2B
cg10586546	CSNK2B
cg10813233	CSNK2B
cg10970124	CSNK2B
cg11334692	CSNK2B
cg11999288	CSNK2B
cg12032533	CSNK2B
cg12484153	CSNK2B
cg12531601	CSNK2B
cg12608306	CSNK2B
cg13101841	CSNK2B
cg13511576	CSNK2B
cg14048698	CSNK2B
cg14426347	CSNK2B
cg14724318	CSNK2B
cg14862445	CSNK2B
cg14971941	CSNK2B
cg15485440	CSNK2B
cg15918649	CSNK2B
cg16294486	CSNK2B
cg16990996	CSNK2B
cg17124278	CSNK2B
cg17304786	CSNK2B
cg17422460	CSNK2B
cg17765294	CSNK2B
cg17867605	CSNK2B
cg18256429	CSNK2B
cg18643176	CSNK2B
cg18730387	CSNK2B
cg19464106	CSNK2B
cg19556079	CSNK2B
cg19677624	CSNK2B
cg20281729	CSNK2B
cg20452657	CSNK2B
cg20815084	CSNK2B
cg21112943	CSNK2B
cg21155521	CSNK2B
cg21205032	CSNK2B
cg21611524	CSNK2B
cg21656578	CSNK2B
cg22160377	CSNK2B
cg22681806	CSNK2B
cg22818423	CSNK2B
cg23090283	CSNK2B
cg23338737	CSNK2B
cg23817343	CSNK2B
cg24277128	CSNK2B
cg24668093	CSNK2B
cg24682634	CSNK2B
cg24836175	CSNK2B
cg26467528	CSNK2B
cg26669421	CSNK2B
cg26726370	CSNK2B
cg27007008	CSNK2B
cg27105577	CSNK2B
cg27137280	CSNK2B
cg27323011	CSNK2B
cg00287413	CYP24A1
cg01462727	CYP24A1
cg02143877	CYP24A1
cg02604290	CYP24A1
cg02673418	CYP24A1
cg02712555	CYP24A1
cg03307911	CYP24A1
cg05120028	CYP24A1
cg12751354	CYP24A1
cg12978433	CYP24A1
cg17997279	CYP24A1
cg18956481	CYP24A1
cg23685712	CYP24A1
cg24582168	CYP24A1
cg24849555	CYP24A1
cg01609000	DCBLD1
cg01883195	DCBLD1
cg02575483	DCBLD1
cg03945827	DCBLD1
cg03958229	DCBLD1
cg04248234	DCBLD1
cg04344000	DCBLD1
cg04421891	DCBLD1
cg05053978	DCBLD1
cg06172859	DCBLD1
cg07643096	DCBLD1
cg11412288	DCBLD1
cg12065376	DCBLD1
cg14611402	DCBLD1
cg17979952	DCBLD1
cg18013336	DCBLD1
cg18181975	DCBLD1
cg19727166	DCBLD1
cg21104965	DCBLD1
cg23172480	DCBLD1
cg24586444	DCBLD1
cg25792410	DCBLD1
cg27064063	DCBLD1
cg27642470	DCBLD1
cg03341334	DUSP23
cg04927360	DUSP23
cg06203471	DUSP23
cg08548748	DUSP23
cg10021668	DUSP23
cg10663017	DUSP23
cg10692867	DUSP23
cg11104347	DUSP23
cg11566172	DUSP23
cg17159201	DUSP23
cg00166234	EHBP1
cg00439198	EHBP1
cg00883311	EHBP1
cg01343206	EHBP1
cg02532488	EHBP1
cg03024517	EHBP1
cg03033176	EHBP1
cg03955927	EHBP1
cg05113000	EHBP1
cg05696684	EHBP1
cg05709567	EHBP1
cg05837769	EHBP1
cg05967487	EHBP1
cg05977276	EHBP1
cg06096853	EHBP1
cg06808305	EHBP1
cg07611000	EHBP1
cg07645888	EHBP1
cg07674570	EHBP1
cg09634019	EHBP1
cg09709600	EHBP1
cg09725766	EHBP1
cg10006762	EHBP1
cg10142520	EHBP1
cg10906669	EHBP1
cg12017745	EHBP1
cg12395259	EHBP1
cg12758867	EHBP1
cg13239646	EHBP1
cg13650856	EHBP1
cg13810628	EHBP1
cg14101501	EHBP1
cg14189782	EHBP1
cg15217978	EHBP1
cg15774864	EHBP1
cg15945999	EHBP1
cg16053334	EHBP1
cg16749093	EHBP1
cg17290213	EHBP1
cg17304336	EHBP1
cg17397364	EHBP1
cg18623658	EHBP1
cg18757468	EHBP1
cg18765439	EHBP1
cg19446589	EHBP1
cg20689859	EHBP1
cg20874324	EHBP1
cg21135330	EHBP1
cg21650862	EHBP1
cg21960191	EHBP1
cg22162225	EHBP1
cg22727572	EHBP1
cg22913843	EHBP1
cg23572397	EHBP1
cg23861541	EHBP1
cg24001468	EHBP1
cg24935135	EHBP1
cg26239051	EHBP1
cg26667091	EHBP1
cg26834504	EHBP1
cg21515656	FABP12
cg00335802	FAM38B
cg00525823	FAM38B
cg02664349	FAM38B
cg03117976	FAM38B
cg03426225	FAM38B
cg03602280	FAM38B
cg03686593	FAM38B
cg05331731	FAM38B
cg06268875	FAM38B
cg06510438	FAM38B
cg10023530	FAM38B
cg10567810	FAM38B
cg12049992	FAM38B
cg12673429	FAM38B
cg12951849	FAM38B
cg13429270	FAM38B
cg13734996	FAM38B
cg14570051	FAM38B
cg15648792	FAM38B
cg16969586	FAM38B
cg20851748	FAM38B
cg21045164	FAM38B
cg21050234	FAM38B
cg21165219	FAM38B
cg22374057	FAM38B
cg23556443	FAM38B
cg24362812	FAM38B
cg25995825	FAM38B
cg00028318	GABBR1
cg00094412	GABBR1
cg00594408	GABBR1
cg00667298	GABBR1
cg00758854	GABBR1
cg00806253	GABBR1
cg00923678	GABBR1
cg01176329	GABBR1
cg01373089	GABBR1
cg01453816	GABBR1
cg01455471	GABBR1
cg01765653	GABBR1
cg02014853	GABBR1
cg02219071	GABBR1
cg02681389	GABBR1
cg02824029	GABBR1
cg02928278	GABBR1
cg03063857	GABBR1
cg03127104	GABBR1
cg03160788	GABBR1
cg03258475	GABBR1
cg03316098	GABBR1
cg03639249	GABBR1
cg03810301	GABBR1
cg03881768	GABBR1
cg03898786	GABBR1
cg03906120	GABBR1
cg04057037	GABBR1
cg04066686	GABBR1
cg04321753	GABBR1
cg04324598	GABBR1
cg04335343	GABBR1
cg04352676	GABBR1
cg04369302	GABBR1
cg04408897	GABBR1
cg04517749	GABBR1
cg04565490	GABBR1
cg04615964	GABBR1
cg04661674	GABBR1
cg04957663	GABBR1
cg04960880	GABBR1
cg05115679	GABBR1
cg05157371	GABBR1
cg05292788	GABBR1
cg05434863	GABBR1
cg05437995	GABBR1
cg05661333	GABBR1
cg05812266	GABBR1
cg05972518	GABBR1
cg06078334	GABBR1
cg06266853	GABBR1
cg06512249	GABBR1
cg06519422	GABBR1
cg06538238	GABBR1
cg06872047	GABBR1
cg07169712	GABBR1
cg07436579	GABBR1
cg07839627	GABBR1
cg08027810	GABBR1
cg08093277	GABBR1
cg08415141	GABBR1
cg08862148	GABBR1
cg08967211	GABBR1
cg09265315	GABBR1
cg09519060	GABBR1
cg09577455	GABBR1
cg09603409	GABBR1
cg09740560	GABBR1
cg09749751	GABBR1
cg09842161	GABBR1
cg10110652	GABBR1
cg10234998	GABBR1
cg11209538	GABBR1
cg11834473	GABBR1
cg11837136	GABBR1
cg12055610	GABBR1
cg12061917	GABBR1
cg12074883	GABBR1
cg12083232	GABBR1
cg12111808	GABBR1
cg12166917	GABBR1
cg12248981	GABBR1
cg12257233	GABBR1
cg12292060	GABBR1
cg12315353	GABBR1
cg12867320	GABBR1
cg12991385	GABBR1
cg13013381	GABBR1
cg13209878	GABBR1
cg13730341	GABBR1
cg14098470	GABBR1
cg14111380	GABBR1
cg14128584	GABBR1
cg14377523	GABBR1
cg14665414	GABBR1
cg14841796	GABBR1
cg15136600	GABBR1
cg15154411	GABBR1
cg15242223	GABBR1
cg15370577	GABBR1
cg15385139	GABBR1
cg15983385	GABBR1
cg16073467	GABBR1
cg16232444	GABBR1
cg16527407	GABBR1
cg16922688	GABBR1
cg17053201	GABBR1
cg17071948	GABBR1
cg17085250	GABBR1
cg17099072	GABBR1
cg17532626	GABBR1
cg17742099	GABBR1
cg17806418	GABBR1
cg17851017	GABBR1
cg17930583	GABBR1
cg18004110	GABBR1
cg18116160	GABBR1
cg18126978	GABBR1
cg18293833	GABBR1
cg18344922	GABBR1
cg18656132	GABBR1
cg18860567	GABBR1
cg18950940	GABBR1
cg18977283	GABBR1
cg19022254	GABBR1
cg19372359	GABBR1
cg19456996	GABBR1
cg19700470	GABBR1
cg20067272	GABBR1
cg20139800	GABBR1
cg20486877	GABBR1
cg20496034	GABBR1
cg20642417	GABBR1
cg20704819	GABBR1
cg20704972	GABBR1
cg20757073	GABBR1
cg20795635	GABBR1
cg20806676	GABBR1
cg20997792	GABBR1
cg21022792	GABBR1
cg21026120	GABBR1
cg21080452	GABBR1
cg21100518	GABBR1
cg21481950	GABBR1
cg21552290	GABBR1
cg21569150	GABBR1
cg21644740	GABBR1
cg21645752	GABBR1
cg21652192	GABBR1
cg21879791	GABBR1
cg22098375	GABBR1
cg22679406	GABBR1
cg22783999	GABBR1
cg23306453	GABBR1
cg23732781	GABBR1
cg23742601	GABBR1
cg23908638	GABBR1
cg24302412	GABBR1
cg24430207	GABBR1
cg24544803	GABBR1
cg24628013	GABBR1
cg24640415	GABBR1
cg24847163	GABBR1
cg24936467	GABBR1
cg24962941	GABBR1
cg25437807	GABBR1
cg25504668	GABBR1
cg25583651	GABBR1
cg25635805	GABBR1
cg25642476	GABBR1
cg25729445	GABBR1
cg25774457	GABBR1
cg25804470	GABBR1
cg26129669	GABBR1
cg26272069	GABBR1
cg26569800	GABBR1
cg26718763	GABBR1
cg26744084	GABBR1
cg27217194	GABBR1
cg27297993	GABBR1
cg27406070	GABBR1
cg27474149	GABBR1
cg27527874	GABBR1
cg00463367	GATA3
cg01166071	GATA3
cg01224891	GATA3
cg01255894	GATA3
cg01522692	GATA3
cg03669298	GATA3
cg03935183	GATA3
cg04050331	GATA3
cg04213746	GATA3
cg04492228	GATA3
cg04641787	GATA3
cg04847548	GATA3
cg04982951	GATA3
cg05071898	GATA3
cg05356738	GATA3
cg05671070	GATA3
cg05721515	GATA3
cg06022942	GATA3
cg06230736	GATA3
cg06870728	GATA3
cg07516470	GATA3
cg07578663	GATA3
cg07907745	GATA3
cg07989490	GATA3
cg08347183	GATA3
cg08707112	GATA3
cg09728012	GATA3
cg10008757	GATA3
cg10089865	GATA3
cg10163955	GATA3
cg11018337	GATA3
cg11430077	GATA3
cg11679455	GATA3
cg11731114	GATA3
cg12181459	GATA3
cg12405139	GATA3
cg12730771	GATA3
cg13409449	GATA3
cg13431023	GATA3
cg13543854	GATA3
cg13814485	GATA3
cg14098681	GATA3
cg14327531	GATA3
cg15043723	GATA3
cg15187550	GATA3
cg15267232	GATA3
cg15330117	GATA3
cg15852223	GATA3
cg16267979	GATA3
cg17124583	GATA3
cg17489908	GATA3
cg17566118	GATA3
cg17891011	GATA3
cg18187680	GATA3
cg18599069	GATA3
cg18738647	GATA3
cg19315863	GATA3
cg19679989	GATA3
cg19883813	GATA3
cg19894747	GATA3
cg20314737	GATA3
cg22647713	GATA3
cg22770911	GATA3
cg22892607	GATA3
cg23058185	GATA3
cg23687654	GATA3
cg23943136	GATA3
cg24647276	GATA3
cg24797840	GATA3
cg25630514	GATA3
cg26292521	GATA3
cg27409129	GATA3
cg01985465	GPC5
cg03036557	GPC5
cg05037863	GPC5
cg06186301	GPC5
cg06601475	GPC5
cg07514107	GPC5
cg07725536	GPC5
cg07783480	GPC5
cg07790176	GPC5
cg08999807	GPC5
cg09896445	GPC5
cg10548038	GPC5
cg12510717	GPC5
cg12678562	GPC5
cg13744663	GPC5
cg13816734	GPC5
cg14298689	GPC5
cg16423505	GPC5
cg16437048	GPC5
cg17738613	GPC5
cg19162106	GPC5
cg20647118	GPC5
cg20866193	GPC5
cg22284043	GPC5
cg22782268	GPC5
cg24847541	GPC5
cg25972997	GPC5
cg26960333	GPC5
cg00218406	HCP5
cg01082299	HCP5
cg02956255	HCP5
cg03735370	HCP5
cg07572131	HCP5
cg07971188	HCP5
cg08099293	HCP5
cg13090671	HCP5
cg13607555	HCP5
cg13784557	HCP5
cg16561878	HCP5
cg18064475	HCP5
cg18808777	HCP5
cg21684411	HCP5
cg23232773	HCP5
cg23357265	HCP5
cg24947255	HCP5
cg25843003	HCP5
cg00978846	HLA-DQA1
cg02919082	HLA-DQA1
cg03787837	HLA-DQA1
cg04054303	HLA-DQA1
cg05370853	HLA-DQA1
cg09052185	HLA-DQA1
cg09411910	HLA-DQA1
cg10217052	HLA-DQA1
cg10222549	HLA-DQA1
cg11784298	HLA-DQA1
cg13778567	HLA-DQA1
cg14799809	HLA-DQA1
cg15014361	HLA-DQA1
cg16431720	HLA-DQA1
cg17421046	HLA-DQA1
cg21692241	HLA-DQA1
cg22933800	HLA-DQA1
cg24143305	HLA-DQA1
cg24470466	HLA-DQA1
cg24631579	HLA-DQA1
cg24969496	HLA-DQA1
cg00383136	HLA-DRA
cg00528492	HLA-DRA
cg02028402	HLA-DRA
cg03046001	HLA-DRA
cg03930097	HLA-DRA
cg04504627	HLA-DRA
cg04639421	HLA-DRA
cg05500783	HLA-DRA
cg06968241	HLA-DRA
cg08882389	HLA-DRA
cg13022993	HLA-DRA
cg14058932	HLA-DRA
cg15074838	HLA-DRA
cg15635392	HLA-DRA
cg16753237	HLA-DRA
cg16794061	HLA-DRA
cg17606183	HLA-DRA
cg18576604	HLA-DRA
cg19248557	HLA-DRA
cg19330213	HLA-DRA
cg20348196	HLA-DRA
cg20724257	HLA-DRA
cg22425813	HLA-DRA
cg23732629	HLA-DRA
cg25032968	HLA-DRA
cg25258233	HLA-DRA
cg25645491	HLA-DRA
cg25764570	HLA-DRA
cg26684131	HLA-DRA
cg26928531	HLA-DRA
cg01141459	HORMAD2
cg04046669	HORMAD2
cg09118420	HORMAD2
cg10195901	HORMAD2
cg10230314	HORMAD2
cg13245431	HORMAD2
cg14509403	HORMAD2
cg15209808	HORMAD2
cg16686158	HORMAD2
cg17632937	HORMAD2
cg19528371	HORMAD2
cg21843594	HORMAD2
cg21890667	HORMAD2
cg23268208	HORMAD2
cg24211826	HORMAD2
cg01120898	IL1RAP
cg05106785	IL1RAP
cg05935283	IL1RAP
cg10450883	IL1RAP
cg10906552	IL1RAP
cg14515187	IL1RAP
cg15680902	IL1RAP
cg16319517	IL1RAP
cg16588163	IL1RAP
cg17178919	IL1RAP
cg17184516	IL1RAP
cg17664443	IL1RAP
cg18084083	IL1RAP
cg19375583	IL1RAP
cg20791669	IL1RAP
cg20962955	IL1RAP
cg21798630	IL1RAP
cg22670397	IL1RAP
cg23329156	IL1RAP
cg24004745	IL1RAP
cg25087154	IL1RAP
cg25091458	IL1RAP
cg25593022	IL1RAP
cg01678634	IREB2
cg03700171	IREB2
cg03790864	IREB2
cg07693058	IREB2
cg07989511	IREB2
cg08092050	IREB2
cg09484593	IREB2
cg11862246	IREB2
cg12654502	IREB2
cg13714459	IREB2
cg14000074	IREB2
cg18825076	IREB2
cg19941054	IREB2
cg22916109	IREB2
cg22967516	IREB2
cg26674929	IREB2
cg00499159	KCNIP4
cg00688962	KCNIP4
cg02215641	KCNIP4
cg02381390	KCNIP4
cg02978139	KCNIP4
cg03271761	KCNIP4
cg04177287	KCNIP4
cg04228849	KCNIP4
cg04974130	KCNIP4
cg05005308	KCNIP4
cg06482428	KCNIP4
cg06773116	KCNIP4
cg07175433	KCNIP4
cg07204550	KCNIP4
cg07211874	KCNIP4
cg07300384	KCNIP4
cg07695835	KCNIP4
cg07745624	KCNIP4
cg08088525	KCNIP4
cg08125031	KCNIP4
cg08388763	KCNIP4
cg11612852	KCNIP4
cg11743349	KCNIP4
cg13655242	KCNIP4
cg14116439	KCNIP4
cg15158924	KCNIP4
cg15401952	KCNIP4
cg16639860	KCNIP4
cg16781992	KCNIP4
cg17834768	KCNIP4
cg18206137	KCNIP4
cg18307463	KCNIP4
cg18308184	KCNIP4
cg18347642	KCNIP4
cg20018106	KCNIP4
cg20989855	KCNIP4
cg21625386	KCNIP4
cg21891490	KCNIP4
cg22434409	KCNIP4
cg23330788	KCNIP4
cg23452289	KCNIP4
cg23634395	KCNIP4
cg23713724	KCNIP4
cg23893620	KCNIP4
cg24252656	KCNIP4
cg24586554	KCNIP4
cg24600608	KCNIP4
cg24663256	KCNIP4
cg24817257	KCNIP4
cg26279668	KCNIP4
cg26517583	KCNIP4
cg26748440	KCNIP4
cg27196467	KCNIP4
cg27375642	KCNIP4
cg27526346	KCNIP4
cg00145672	KCNN3
cg01963297	KCNN3
cg02289321	KCNN3
cg03398843	KCNN3
cg03420144	KCNN3
cg03434847	KCNN3
cg05343739	KCNN3
cg06221963	KCNN3
cg06742440	KCNN3
cg06867612	KCNN3
cg06950309	KCNN3
cg07797421	KCNN3
cg08651894	KCNN3
cg09359103	KCNN3
cg09768411	KCNN3
cg10503610	KCNN3
cg10572951	KCNN3
cg10946435	KCNN3
cg11902458	KCNN3
cg12058501	KCNN3
cg13084419	KCNN3
cg13204462	KCNN3
cg13396821	KCNN3
cg13452658	KCNN3
cg13916989	KCNN3
cg14038425	KCNN3
cg16296829	KCNN3
cg16489975	KCNN3
cg16680214	KCNN3
cg17157436	KCNN3
cg17238677	KCNN3
cg17733702	KCNN3
cg18315680	KCNN3
cg18713316	KCNN3
cg18755616	KCNN3
cg19246549	KCNN3
cg21386140	KCNN3
cg21820127	KCNN3
cg22495191	KCNN3
cg22732644	KCNN3
cg22859423	KCNN3
cg23597057	KCNN3
cg24675344	KCNN3
cg25201998	KCNN3
cg26219674	KCNN3
cg27332243	KCNN3
cg00261534	KLF6
cg01496720	KLF6
cg02092590	KLF6
cg03216580	KLF6
cg05412141	KLF6
cg06048750	KLF6
cg06162279	KLF6
cg06724409	KLF6
cg07639900	KLF6
cg08614871	KLF6
cg11847468	KLF6
cg12322373	KLF6
cg12570716	KLF6
cg13454226	KLF6
cg14174912	KLF6
cg14357508	KLF6
cg16804020	KLF6
cg18115436	KLF6
cg19138900	KLF6
cg19160353	KLF6
cg19231290	KLF6
cg20355062	KLF6
cg23680451	KLF6
cg24003508	KLF6
cg24287110	KLF6
cg25749254	KLF6
cg25945303	KLF6
cg26538214	KLF6
cg26808618	KLF6
cg27283993	KLF6
cg02815025	LAMA1
cg02827082	LAMA1
cg03159124	LAMA1
cg03691722	LAMA1
cg05836043	LAMA1
cg06511678	LAMA1
cg07846220	LAMA1
cg11907607	LAMA1
cg12072964	LAMA1
cg12627371	LAMA1
cg14950072	LAMA1
cg16433258	LAMA1
cg18008372	LAMA1
cg18764577	LAMA1
cg18998321	LAMA1
cg19738980	LAMA1
cg19909349	LAMA1
cg21628773	LAMA1
cg22220710	LAMA1
cg22455914	LAMA1
cg23913679	LAMA1
cg02155558	LCMT2
cg03050687	LCMT2
cg10547729	LCMT2
cg10678071	LCMT2
cg12024304	LCMT2
cg13568334	LCMT2
cg17120637	LCMT2
cg20114781	LCMT2
cg20272507	LCMT2
cg23340666	LCMT2
cg25415508	LCMT2
cg26910465	LCMT2
cg26918442	LCMT2
cg27015174	LCMT2
cg27139077	LCMT2
cg27481594	LCMT2
cg01468868	LIF
cg02375178	LIF
cg04193415	LIF
cg07316313	LIF
cg14193886	LIF
cg15722603	LIF
cg19131731	LIF
cg19539004	LIF
cg20360212	LIF
cg23486853	LIF
cg23635663	LIF
cg26581200	LIF
cg00471768	MACROD2
cg01552272	MACROD2
cg01642503	MACROD2
cg03752430	MACROD2
cg03874229	MACROD2
cg04470754	MACROD2
cg04476531	MACROD2
cg04624110	MACROD2
cg04716990	MACROD2
cg06571075	MACROD2
cg06722503	MACROD2
cg07376916	MACROD2
cg07953890	MACROD2
cg08559712	MACROD2
cg09937190	MACROD2
cg10038446	MACROD2
cg11497924	MACROD2
cg17502614	MACROD2
cg17696268	MACROD2
cg17752684	MACROD2
cg18213713	MACROD2
cg20886259	MACROD2
cg21856067	MACROD2
cg22447508	MACROD2
cg23127998	MACROD2
cg23169957	MACROD2
cg23533139	MACROD2
cg23751724	MACROD2
cg25557432	MACROD2
cg25697357	MACROD2
cg26059153	MACROD2
cg26082838	MACROD2
cg00102591	MIPEP
cg03177059	MIPEP
cg03790740	MIPEP
cg03829318	MIPEP
cg04668137	MIPEP
cg05606948	MIPEP
cg07045199	MIPEP
cg10764468	MIPEP
cg11142013	MIPEP
cg11549848	MIPEP
cg12255352	MIPEP
cg14700609	MIPEP
cg14985583	MIPEP
cg15683542	MIPEP
cg15971157	MIPEP
cg16168705	MIPEP
cg16267784	MIPEP
cg16686654	MIPEP
cg17436805	MIPEP
cg17843665	MIPEP
cg18057306	MIPEP
cg22162694	MIPEP
cg24199384	MIPEP
cg24539295	MIPEP
cg25267304	MIPEP
cg25905815	MIPEP
cg25909854	MIPEP
cg27621931	MIPEP
cg01111856	MIRLET7A3
cg03841312	MIRLET7A3
cg04063235	MIRLET7A3
cg08695558	MIRLET7A3
cg13251842	MIRLET7A3
cg15702185	MIRLET7A3
cg22121941	MIRLET7A3
cg24911721	MIRLET7A3
cg26371705	MIRLET7A3
cg06720082	MIRLET7B
cg08263387	MIRLET7B
cg09096159	MIRLET7B
cg16114706	MIRLET7B
cg20967343	MIRLET7B
cg25559898	MIRLET7B
cg01048107	MSC
cg03347018	MSC
cg06102330	MSC
cg06269753	MSC
cg06700209	MSC
cg07861448	MSC
cg09734791	MSC
cg11314617	MSC
cg11382963	MSC
cg12809365	MSC
cg13092523	MSC
cg13620034	MSC
cg14409559	MSC
cg14546394	MSC
cg20079899	MSC
cg20675505	MSC
cg23710218	MSC
cg24142603	MSC
cg24258699	MSC
cg25827490	MSC
cg25832771	MSC
cg26280666	MSC
cg26794715	MSC
cg26799209	MSC
cg26876974	MSC
cg00071998	MSH5
cg00551378	MSH5
cg00632188	MSH5
cg00640087	MSH5
cg00868252	MSH5
cg01043134	MSH5
cg01787953	MSH5
cg01835021	MSH5
cg02128365	MSH5
cg02563952	MSH5
cg02737149	MSH5
cg03302738	MSH5
cg03605661	MSH5
cg03755226	MSH5
cg04573510	MSH5
cg04880558	MSH5
cg05239791	MSH5
cg06820197	MSH5
cg07412758	MSH5
cg07801569	MSH5
cg08103317	MSH5
cg08717423	MSH5
cg08888439	MSH5
cg10435003	MSH5
cg11190728	MSH5
cg11736352	MSH5
cg12445268	MSH5
cg13709244	MSH5
cg13843771	MSH5
cg14119796	MSH5
cg14618071	MSH5
cg14658948	MSH5
cg15984741	MSH5
cg16143804	MSH5
cg16460356	MSH5
cg16728299	MSH5
cg17273983	MSH5
cg18025240	MSH5
cg18953509	MSH5
cg19121857	MSH5
cg19868934	MSH5
cg20213866	MSH5
cg20640261	MSH5
cg21044630	MSH5
cg21485120	MSH5
cg22509399	MSH5
cg23162518	MSH5
cg23634079	MSH5
cg23822086	MSH5
cg24370974	MSH5
cg24500422	MSH5
cg24527785	MSH5
cg24536200	MSH5
cg24542360	MSH5
cg24932925	MSH5
cg26584743	MSH5
cg03538345	MTMR3
cg06623197	MTMR3
cg15797101	MTMR3
cg17919465	MTMR3
cg19304507	MTMR3
cg20787903	MTMR3
cg21146221	MTMR3
cg00164189	MTP18
cg03296761	MTP18
cg07232648	MTP18
cg07838680	MTP18
cg09275427	MTP18
cg11422861	MTP18
cg13374389	MTP18
cg14921898	MTP18
cg21232129	MTP18
cg22336034	MTP18
cg22395002	MTP18
cg22518127	MTP18
cg01442193	NAPG
cg05199682	NAPG
cg05312338	NAPG
cg05775542	NAPG
cg06479653	NAPG
cg07392482	NAPG
cg07886144	NAPG
cg12667888	NAPG
cg13121605	NAPG
cg14064262	NAPG
cg17903428	NAPG
cg21707323	NAPG
cg25587662	NAPG
cg26847156	NAPG
cg27275115	NAPG
cg00355457	NELL1
cg00530448	NELL1
cg01461552	NELL1
cg01563031	NELL1
cg02510267	NELL1
cg04261192	NELL1
cg06873316	NELL1
cg09150140	NELL1
cg10824063	NELL1
cg10964385	NELL1
cg11924499	NELL1
cg12014547	NELL1
cg12071328	NELL1
cg12598870	NELL1
cg14689623	NELL1
cg14749465	NELL1
cg17371081	NELL1
cg18865080	NELL1
cg19241619	NELL1
cg20113732	NELL1
cg20632462	NELL1
cg20764116	NELL1
cg20916120	NELL1
cg22307471	NELL1
cg22769941	NELL1
cg23178069	NELL1
cg23359089	NELL1
cg23375717	NELL1
cg23549358	NELL1
cg23861668	NELL1
cg25160605	NELL1
cg27258696	NELL1
cg27603915	NELL1
cg00179217	NEU1
cg00255142	NEU1
cg00397479	NEU1
cg00547425	NEU1
cg00890041	NEU1
cg01427769	NEU1
cg01473128	NEU1
cg01620834	NEU1
cg02180498	NEU1
cg02623971	NEU1
cg02776448	NEU1
cg03587557	NEU1
cg03592411	NEU1
cg03783555	NEU1
cg03832040	NEU1
cg04006397	NEU1
cg04219580	NEU1
cg05550349	NEU1
cg06017364	NEU1
cg06264879	NEU1
cg07603815	NEU1
cg07814977	NEU1
cg08586892	NEU1
cg09932747	NEU1
cg10012878	NEU1
cg10054150	NEU1
cg10503736	NEU1
cg10849498	NEU1
cg11401682	NEU1
cg12655753	NEU1
cg13021409	NEU1
cg13033814	NEU1
cg13071476	NEU1
cg13195955	NEU1
cg13351114	NEU1
cg13426138	NEU1
cg13510327	NEU1
cg13634177	NEU1
cg13716619	NEU1
cg14119437	NEU1
cg14976276	NEU1
cg15065837	NEU1
cg15551272	NEU1
cg15632826	NEU1
cg15745385	NEU1
cg16194451	NEU1
cg16753409	NEU1
cg16790849	NEU1
cg16918667	NEU1
cg17012202	NEU1
cg17353698	NEU1
cg17707984	NEU1
cg18363192	NEU1
cg18674618	NEU1
cg19036153	NEU1
cg19070159	NEU1
cg19738463	NEU1
cg19913711	NEU1
cg20383155	NEU1
cg21116447	NEU1
cg22240802	NEU1
cg22578916	NEU1
cg22672830	NEU1
cg22753340	NEU1
cg22999343	NEU1
cg23174932	NEU1
cg23641315	NEU1
cg23651798	NEU1
cg23861803	NEU1
cg24547575	NEU1
cg24814784	NEU1
cg25094081	NEU1
cg25387565	NEU1
cg25560247	NEU1
cg26708476	NEU1
cg26710347	NEU1
cg26747317	NEU1
cg27084746	NEU1
cg27315170	NEU1
cg27347290	NEU1
cg27645345	NEU1
cg01202639	NR1H4
cg03771004	NR1H4
cg08098450	NR1H4
cg09244872	NR1H4
cg15381313	NR1H4
cg15990724	NR1H4
cg18874332	NR1H4
cg18944984	NR1H4
cg23256150	NR1H4
cg00345522	NRXN1
cg01014190	NRXN1
cg02495518	NRXN1
cg03168108	NRXN1
cg03295083	NRXN1
cg03531247	NRXN1
cg03714495	NRXN1
cg04595505	NRXN1
cg04707706	NRXN1
cg05015185	NRXN1
cg05495351	NRXN1
cg06466689	NRXN1
cg06578832	NRXN1
cg06609051	NRXN1
cg06707406	NRXN1
cg06749295	NRXN1
cg07083023	NRXN1
cg07529754	NRXN1
cg07781364	NRXN1
cg08008931	NRXN1
cg08066024	NRXN1
cg08189280	NRXN1
cg08425543	NRXN1
cg09044294	NRXN1
cg09271709	NRXN1
cg09351848	NRXN1
cg10099415	NRXN1
cg10756457	NRXN1
cg10917619	NRXN1
cg10919889	NRXN1
cg11430766	NRXN1
cg11775579	NRXN1
cg12001457	NRXN1
cg12167526	NRXN1
cg12446209	NRXN1
cg12884814	NRXN1
cg13000125	NRXN1
cg13204432	NRXN1
cg13594075	NRXN1
cg13906811	NRXN1
cg13999106	NRXN1
cg14329860	NRXN1
cg14875171	NRXN1
cg15558448	NRXN1
cg15573998	NRXN1
cg15912010	NRXN1
cg16279786	NRXN1
cg16852792	NRXN1
cg17526573	NRXN1
cg17677030	NRXN1
cg18201351	NRXN1
cg18396357	NRXN1
cg18773591	NRXN1
cg19824059	NRXN1
cg20062057	NRXN1
cg20536469	NRXN1
cg21203781	NRXN1
cg22001533	NRXN1
cg22322562	NRXN1
cg22324022	NRXN1
cg22573528	NRXN1
cg23273041	NRXN1
cg23601521	NRXN1
cg23851515	NRXN1
cg24402935	NRXN1
cg25036261	NRXN1
cg25278175	NRXN1
cg25565504	NRXN1
cg25717438	NRXN1
cg26881899	NRXN1
cg27112565	NRXN1
cg27254040	NRXN1
cg27456111	NRXN1
cg00374224	OTX1
cg00431699	OTX1
cg00445405	OTX1
cg00463767	OTX1
cg01313497	OTX1
cg01656048	OTX1
cg01897594	OTX1
cg01940425	OTX1
cg02606423	OTX1
cg03299042	OTX1
cg03655683	OTX1
cg03905905	OTX1
cg03957108	OTX1
cg04276301	OTX1
cg04654530	OTX1
cg04808506	OTX1
cg07776900	OTX1
cg07938743	OTX1
cg07974511	OTX1
cg08210688	OTX1
cg08473330	OTX1
cg08949862	OTX1
cg10020373	OTX1
cg10122865	OTX1
cg10271192	OTX1
cg10487970	OTX1
cg10640333	OTX1
cg10658666	OTX1
cg10859133	OTX1
cg11935853	OTX1
cg13289869	OTX1
cg13409575	OTX1
cg13471114	OTX1
cg14174204	OTX1
cg14371636	OTX1
cg14604681	OTX1
cg15026634	OTX1
cg15561583	OTX1
cg15853117	OTX1
cg15862215	OTX1
cg16595607	OTX1
cg17162260	OTX1
cg17519650	OTX1
cg18966265	OTX1
cg19269412	OTX1
cg19823491	OTX1
cg21472506	OTX1
cg21933175	OTX1
cg22441310	OTX1
cg22732253	OTX1
cg22944632	OTX1
cg23116322	OTX1
cg23229261	OTX1
cg25037384	OTX1
cg25622366	OTX1
cg26260350	OTX1
cg26544594	OTX1
cg26736450	OTX1
cg27364741	OTX1
cg27556193	OTX1
cg27581028	OTX1
cg01836572	PSMA4
cg04140906	PSMA4
cg06917634	PSMA4
cg07383950	PSMA4
cg08095532	PSMA4
cg11832990	PSMA4
cg13782957	PSMA4
cg13920440	PSMA4
cg14211735	PSMA4
cg20739864	PSMA4
cg21291873	PSMA4
cg26241555	PSMA4
cg26578274	PSMA4
cg01298912	RAD52
cg01663440	RAD52
cg02055889	RAD52
cg03494525	RAD52
cg03719475	RAD52
cg03731348	RAD52
cg03821727	RAD52
cg04648382	RAD52
cg06357748	RAD52
cg07207891	RAD52
cg10104687	RAD52
cg10377764	RAD52
cg12385370	RAD52
cg14602222	RAD52
cg15612927	RAD52
cg16920621	RAD52
cg17421331	RAD52
cg18715511	RAD52
cg19069347	RAD52
cg19142411	RAD52
cg21475526	RAD52
cg22243222	RAD52
cg22937753	RAD52
cg26282236	RAD52
cg01535733	RGS17
cg02006257	RGS17
cg05102015	RGS17
cg06080941	RGS17
cg06899237	RGS17
cg08029996	RGS17
cg12989544	RGS17
cg13178597	RGS17
cg13800812	RGS17
cg16716750	RGS17
cg16924337	RGS17
cg17264670	RGS17
cg17502989	RGS17
cg17707550	RGS17
cg19904233	RGS17
cg22862420	RGS17
cg23651356	RGS17
cg24028809	RGS17
cg24317255	RGS17
cg00326902	ROS1
cg13994196	ROS1
cg18258482	ROS1
cg20415643	ROS1
cg21166999	ROS1
cg22785136	ROS1
cg00236924	SF3A1
cg00985983	SF3A1
cg04911940	SF3A1
cg06494227	SF3A1
cg11475510	SF3A1
cg13016664	SF3A1
cg13273972	SF3A1
cg14859749	SF3A1
cg15630759	SF3A1
cg17217004	SF3A1
cg18031436	SF3A1
cg18190866	SF3A1
cg19757737	SF3A1
cg22149588	SF3A1
cg23528104	SF3A1
cg24726496	SF3A1
cg25473020	SF3A1
cg26033775	SF3A1
cg27458631	SF3A1
cg00103984	SKIV2L
cg00144161	SKIV2L
cg00423167	SKIV2L
cg00798886	SKIV2L
cg00811777	SKIV2L
cg01026796	SKIV2L
cg01734628	SKIV2L
cg01869058	SKIV2L
cg02105247	SKIV2L
cg02168159	SKIV2L
cg03058602	SKIV2L
cg03066618	SKIV2L
cg03371043	SKIV2L
cg04014864	SKIV2L
cg04075035	SKIV2L
cg04406910	SKIV2L
cg04409869	SKIV2L
cg04693787	SKIV2L
cg04710641	SKIV2L
cg04744301	SKIV2L
cg05225431	SKIV2L
cg05254132	SKIV2L
cg05542800	SKIV2L
cg05909390	SKIV2L
cg06336221	SKIV2L
cg06351503	SKIV2L
cg07236911	SKIV2L
cg07500501	SKIV2L
cg07589143	SKIV2L
cg07939046	SKIV2L
cg08048963	SKIV2L
cg08276125	SKIV2L
cg08551680	SKIV2L
cg08591579	SKIV2L
cg08776820	SKIV2L
cg08810053	SKIV2L
cg08822204	SKIV2L
cg09129895	SKIV2L
cg09230732	SKIV2L
cg09583599	SKIV2L
cg09706573	SKIV2L
cg09769438	SKIV2L
cg09857617	SKIV2L
cg10223234	SKIV2L
cg10404142	SKIV2L
cg10404697	SKIV2L
cg10524620	SKIV2L
cg10640833	SKIV2L
cg10674805	SKIV2L
cg10874097	SKIV2L
cg11099586	SKIV2L
cg11565585	SKIV2L
cg13015485	SKIV2L
cg13870425	SKIV2L
cg14025666	SKIV2L
cg14178705	SKIV2L
cg14248981	SKIV2L
cg14421717	SKIV2L
cg14833935	SKIV2L
cg14909168	SKIV2L
cg15376057	SKIV2L
cg15452974	SKIV2L
cg16738336	SKIV2L
cg16929077	SKIV2L
cg16941305	SKIV2L
cg17319109	SKIV2L
cg17680902	SKIV2L
cg17831554	SKIV2L
cg18014138	SKIV2L
cg18035435	SKIV2L
cg18051316	SKIV2L
cg18179997	SKIV2L
cg18244100	SKIV2L
cg19108542	SKIV2L
cg19666293	SKIV2L
cg19816983	SKIV2L
cg20480259	SKIV2L
cg20942691	SKIV2L
cg21600878	SKIV2L
cg22007726	SKIV2L
cg22098742	SKIV2L
cg22114068	SKIV2L
cg22127314	SKIV2L
cg22607959	SKIV2L
cg23088456	SKIV2L
cg23485738	SKIV2L
cg23858195	SKIV2L
cg24067788	SKIV2L
cg24188111	SKIV2L
cg24271566	SKIV2L
cg24521988	SKIV2L
cg24850577	SKIV2L
cg24915236	SKIV2L
cg24983561	SKIV2L
cg25016907	SKIV2L
cg25133212	SKIV2L
cg25282037	SKIV2L
cg25542251	SKIV2L
cg25559531	SKIV2L
cg26525568	SKIV2L
cg26568880	SKIV2L
cg27331607	SKIV2L
cg03817774	SLC17A8
cg06563300	SLC17A8
cg06836849	SLC17A8
cg12083535	SLC17A8
cg13861294	SLC17A8
cg14077898	SLC17A8
cg19356346	SLC17A8
cg21116900	SLC17A8
cg21429394	SLC17A8
cg21961771	SLC17A8
cg24446178	SLC17A8
cg04470557	SLC22A4
cg05231888	SLC22A4
cg07354253	SLC22A4
cg07810106	SLC22A4
cg08833630	SLC22A4
cg11387240	SLC22A4
[truncated: 857 more rows]

## Sheet: 4
List of all CpG candidates with mixed linear regression results (Discovery panel)
CpG sites	Discovery Model 1			Discovery Model 2			Discovery Model 3
	Estimate	Standard Error	Pvalue	Estimate	Standard Error	Pvalue	Estimate	Standard Error	Pvalue
cg00028318	0.002319	0.001661	0.16322	-0.00063	0.001563	0.68676	-3e-05	0.001717	0.98621
cg00039057	-0.00801	0.003854	0.03813	-0.00629	0.003863	0.10403	-0.00386	0.004099	0.34652
cg00071998	-0.00074	0.000769	0.33467	-0.00022	0.000772	0.77794	-0.00011	0.000834	0.89532
cg00094412	-0.00452	0.003523	0.20023	-0.0041	0.003003	0.17267	-0.00398	0.003284	0.22633
cg00102591	-0.00082	0.000587	0.1653	-0.00063	0.000594	0.29069	-0.00075	0.000652	0.25109
cg00103984	4.6e-05	0.000523	0.92948	0.000179	0.000534	0.73816	-5e-05	0.000577	0.93581
cg00122779	-0.00659	0.01598	0.67994	-0.01455	0.01617	0.3687	-0.01235	0.01722	0.47375
cg00144161	0.000659	0.00064	0.30353	0.000931	0.000647	0.15049	0.00094	0.000706	0.18365
cg00145672	0.001485	0.00122	0.22422	0.00083	0.001233	0.50098	0.000688	0.001366	0.61461
cg00164189	-0.00754	0.004573	0.09963	-0.0126	0.004282	0.00337	-0.01139	0.004583	0.01321
cg00166234	0.000305	0.000348	0.38185	0.000315	0.000356	0.37593	0.000125	0.000385	0.7455
cg00168009	-0.00041	0.000601	0.49272	-0.00045	0.000611	0.45988	-0.00059	0.00066	0.37451
cg00169019	-0.00128	0.001676	0.44608	-0.00286	0.001635	0.0811	-0.00172	0.001729	0.32133
cg00171725	-0.00129	0.000976	0.18647	-0.00089	0.000995	0.37147	-0.00094	0.00109	0.38825
cg00179217	-8e-05	0.000825	0.91916	0.000104	0.000837	0.90147	-0.00072	0.000925	0.43533
cg00188055	0.0061	0.002891	0.03527	0.007807	0.002735	0.00445	0.007454	0.002933	0.01131
cg00211961	0.003272	0.00124	0.00852	0.001683	0.00117	0.15079	0.001719	0.001282	0.18058
cg00218406	0.0125	0.007035	0.07602	0.007719	0.006483	0.23426	0.0136	0.006835	0.04709
cg00220335	-0.00064	0.002408	0.79126	-0.00475	0.002071	0.02223	-0.00396	0.002254	0.07932
cg00236924	-0.00177	0.000778	0.02307	-0.00146	0.000781	0.06166	-0.00138	0.000846	0.10233
cg00238362	-9e-05	0.001905	0.9613	-0.00083	0.001934	0.6679	0.000589	0.002111	0.78047
cg00255142	0.000358	0.001055	0.73418	0.001133	0.001052	0.28216	0.000722	0.001136	0.52517
cg00261534	-0.00072	0.001059	0.49872	-9e-05	0.001051	0.92902	0.0003	0.001158	0.79581
cg00281967	-0.00044	0.00069	0.52096	7.2e-05	0.000687	0.91636	0.000139	0.000747	0.85275
cg00287413	-0.00156	0.004638	0.73721	-0.00346	0.004718	0.46321	-0.00609	0.005115	0.23439
cg00294419	0.001534	0.001066	0.15042	0.002982	0.00103	0.00391	0.003429	0.001138	0.00271
cg00326902	-0.00471	0.003272	0.15039	-0.00395	0.003033	0.19284	-0.00231	0.003327	0.48861
cg00331257	-0.00378	0.002518	0.13412	-0.00648	0.002416	0.00748	-0.00706	0.00263	0.00753
cg00335802	0.001466	0.002978	0.62271	9.9e-05	0.002936	0.97307	-0.00093	0.003056	0.76033
cg00345522	-0.00694	0.007879	0.37858	-0.01104	0.007906	0.16301	-0.01122	0.008537	0.18921
cg00355457	0.000359	0.001333	0.78768	0.000125	0.001356	0.92644	0.00028	0.001451	0.84695
cg00355613	-0.0017	0.004651	0.71453	-0.00144	0.004723	0.76076	-0.00176	0.005053	0.72804
cg00356500	0.00467	0.00499	0.3497	0.005647	0.005068	0.2656	0.007774	0.005578	0.16395
cg00374224	-0.00117	0.001113	0.29228	0.000445	0.00104	0.66858	-6e-05	0.001128	0.9564
cg00383136	-0.00137	0.002693	0.61	-0.00425	0.002445	0.08293	-0.0026	0.002602	0.31841
cg00397479	-0.00181	0.001056	0.08639	-0.0011	0.001064	0.30056	-0.0007	0.001145	0.53903
cg00408776	0.001313	0.00091	0.14945	0.000777	0.000918	0.39719	0.001364	0.000991	0.16913
cg00423167	0.003164	0.00131	0.01603	0.002546	0.001319	0.05406	0.002389	0.001446	0.0991
cg00425827	-0.00064	0.00157	0.68555	-0.00194	0.00158	0.22027	-0.00169	0.001701	0.32014
cg00431699	-0.00655	0.00234	0.00527	-0.00073	0.001624	0.65228	-0.00096	0.001778	0.59006
cg00439198	0.001955	0.001455	0.17934	0.00142	0.001401	0.31147	0.001049	0.0015	0.48469
cg00445405	-0.00238	0.005302	0.65424	0.007568	0.004495	0.09277	0.00531	0.004904	0.2794
cg00463367	-0.00762	0.002863	0.00795	-0.0093	0.002467	0.00018	-0.00946	0.002633	0.00036
cg00463767	0.00319	0.00347	0.35828	0.008576	0.003134	0.00638	0.008724	0.00333	0.00905
cg00467513	0.001139	0.001283	0.37502	-7e-05	0.001252	0.95441	0.000105	0.001366	0.93858
cg00471768	0.004855	0.002979	0.10363	0.000914	0.002599	0.7251	0.000586	0.00281	0.8349
cg00499159	-0.00248	0.001927	0.19891	-0.00404	0.0019	0.03366	-0.0029	0.002092	0.16583
cg00504595	0.006202	0.004886	0.20482	0.003124	0.004795	0.51491	0.005411	0.005056	0.28505
cg00525277	0.01083	0.01112	0.33043	0.01789	0.01124	0.11211	0.02071	0.01211	0.08787
cg00525823	0.000817	0.003923	0.83506	0.008605	0.003179	0.00697	0.006222	0.003472	0.07367
cg00528492	-0.00392	0.004225	0.35329	-0.00538	0.004137	0.19406	-0.00207	0.004462	0.64265
cg00530448	0.000969	0.001458	0.50653	0.003539	0.00135	0.00896	0.002283	0.001401	0.10376
cg00540850	-0.00021	0.001678	0.89883	-6e-05	0.001687	0.97324	-0.00084	0.001883	0.65632
cg00547425	0.002996	0.003857	0.43759	0.00782	0.00374	0.03693	0.008751	0.004022	0.03001
cg00551378	-0.00124	0.001204	0.3032	-0.00146	0.001226	0.23424	-0.00149	0.001329	0.26236
cg00576086	-0.00062	0.003645	0.86436	-0.00226	0.002641	0.39239	-0.00301	0.002894	0.29912
cg00594408	-0.00222	0.002323	0.33948	0.001431	0.002073	0.4905	0.00101	0.002258	0.6548
cg00604209	0.002822	0.00307	0.35835	0.009308	0.002402	0.00012	0.008368	0.002612	0.00144
cg00607526	-0.0012	0.000891	0.17788	-0.00069	0.000904	0.4442	-0.00124	0.000978	0.20661
cg00617292	-0.00075	0.002381	0.7515	-0.00146	0.001967	0.45803	-0.0014	0.002142	0.51307
cg00624418	-0.00125	0.001756	0.47821	-0.00405	0.001631	0.01336	-0.00293	0.001773	0.09842
cg00628382	-0.00121	0.00237	0.60884	-0.00041	0.002151	0.84725	0.000754	0.00233	0.74637
cg00632188	0.000416	0.001543	0.78777	2.2e-05	0.00156	0.98874	-4e-05	0.001699	0.98071
cg00640087	-0.00787	0.003242	0.01551	-0.00914	0.001894	0	-0.00784	0.002045	0.00014
cg00661399	-0.00158	0.003163	0.61756	-0.00614	0.003047	0.04444	-0.00605	0.003288	0.06615
cg00667298	0.00272	0.002951	0.35699	-0.0043	0.00214	0.04492	-0.0032	0.002292	0.16374
cg00675600	-0.00222	0.003773	0.55711	-0.00177	0.002078	0.39398	-0.0029	0.002261	0.20066
cg00684776	0.000227	0.00095	0.81125	0.000962	0.000955	0.31416	0.000933	0.00103	0.36519
cg00686477	-0.00175	0.004762	0.71335	-0.01198	0.003376	0.00042	-0.00905	0.003611	0.01254
cg00688962	0.002656	0.007284	0.71556	0.01797	0.005512	0.00117	0.02019	0.00604	0.00089
cg00712547	0.001311	0.000862	0.12893	0.00153	0.00088	0.08244	0.000929	0.000957	0.3322
cg00721819	0.002406	0.001193	0.04418	0.001661	0.001189	0.16301	0.001783	0.001271	0.16115
cg00728907	0.002228	0.001603	0.16513	-0.00033	0.001456	0.8211	-0.00013	0.001603	0.93707
cg00746143	0.005354	0.002404	0.02627	0.00415	0.002416	0.08634	0.004055	0.002701	0.13383
cg00758854	0.000991	0.002539	0.69646	-0.00409	0.001902	0.03196	-0.00365	0.002008	0.06989
cg00779476	0.002566	0.005904	0.66393	0.004026	0.005976	0.50079	0.00179	0.006276	0.77552
cg00795626	-0.00074	0.000485	0.1271	-0.00081	0.000493	0.09915	-0.00057	0.000537	0.28892
cg00798886	0.000314	0.000598	0.5996	0.000234	0.000606	0.69968	0.000149	0.000664	0.82225
cg00806253	-0.00132	0.001738	0.4473	-0.00227	0.001752	0.1964	-0.00292	0.001868	0.11812
cg00811166	0.000432	0.002611	0.86852	-0.00112	0.002609	0.66731	-0.00041	0.002866	0.88625
cg00811777	4.3e-05	0.001525	0.97733	-0.00211	0.001471	0.15124	-0.00184	0.001596	0.24897
cg00868252	-0.00015	0.000726	0.83105	0.000289	0.000723	0.68957	0.000341	0.000781	0.6631
cg00872984	0.01253	0.01344	0.35145	0.01805	0.01363	0.18574	0.01709	0.01448	0.23861
cg00877037	0.000368	0.001255	0.76955	-0.00141	0.001172	0.23074	-0.0018	0.001269	0.15582
cg00883311	-0.0059	0.002592	0.02313	-0.00108	0.002218	0.62594	-0.00168	0.002417	0.48633
cg00890041	-0.00057	0.000654	0.38036	-0.00043	0.000666	0.51515	-0.00095	0.000726	0.19003
cg00898102	0.003776	0.003012	0.21043	-0.00356	0.001951	0.0682	-0.00302	0.002117	0.15414
cg00908766	0.008949	0.008499	0.29279	0.01089	0.008604	0.20611	0.01326	0.009308	0.1549
cg00923678	0.002452	0.003252	0.45116	0.001534	0.003297	0.6419	0.001629	0.003735	0.66296
cg00950473	0.004295	0.004886	0.37969	-0.00238	0.004572	0.60349	-0.00203	0.004948	0.68241
cg00968538	-0.00069	0.002061	0.73624	-0.0045	0.001769	0.0112	-0.00447	0.001954	0.0225
cg00975226	0.005373	0.002572	0.03714	-0.00097	0.001809	0.59256	0.001028	0.001936	0.59583
cg00978102	-0.00061	0.002715	0.82346	-0.00415	0.002571	0.10746	-0.00445	0.002789	0.11079
cg00978846	0.001881	0.005882	0.74922	-0.00133	0.005698	0.81616	-0.00042	0.006395	0.94773
cg00979289	-0.00013	0.001261	0.91647	-0.0007	0.001283	0.58755	-3e-05	0.001403	0.98176
cg00979704	2.8e-05	0.001451	0.98461	-0.0023	0.001305	0.07815	-0.00215	0.001442	0.13618
cg00985983	-0.00301	0.001741	0.08451	-0.00398	0.001706	0.01998	-0.00263	0.001839	0.15324
cg00994561	-0.00013	0.00068	0.85085	0.000327	0.000685	0.63292	0.000198	0.00075	0.79216
cg01014190	0.004444	0.00353	0.20847	-0.00393	0.002469	0.11232	-0.00237	0.002756	0.38944
cg01021169	0.002465	0.001162	0.03426	0.002533	0.001188	0.03341	0.001999	0.001282	0.1195
cg01026796	-0.0035	0.002682	0.1921	-0.00501	0.002712	0.06517	-0.00448	0.002994	0.13517
cg01033871	2.702e-06	0.00431	0.9995	0.002731	0.00435	0.53034	0.004825	0.00469	0.30411
cg01039876	-0.00725	0.003849	0.06002	-0.00302	0.001641	0.06581	-0.00168	0.001753	0.33708
cg01043134	-0.00184	0.001554	0.23596	-0.00225	0.001551	0.14653	-0.00189	0.001703	0.2683
cg01048107	-0.00948	0.004877	0.05245	0.001942	0.00322	0.54675	0.000945	0.003482	0.78623
cg01054725	0.003159	0.001238	0.01094	0.002756	0.001256	0.02855	0.00243	0.001328	0.06779
cg01074354	-0.00121	0.002418	0.61767	-0.00238	0.00241	0.32463	-0.00028	0.002589	0.91467
cg01082299	0.009715	0.004592	0.03476	0.003236	0.002894	0.26396	0.005491	0.003112	0.07821
cg01096640	0.000191	0.001323	0.88529	-0.00024	0.001347	0.85694	-0.00027	0.001489	0.85374
cg01099031	0.000483	0.00076	0.52537	0.000463	0.000775	0.5502	0.000106	0.000852	0.90091
cg01111856	-0.00231	0.01199	0.84751	-0.00544	0.01208	0.65266	-0.00063	0.01268	0.96038
cg01114486	0.001052	0.003178	0.74073	-0.00105	0.003081	0.7332	0.000373	0.003355	0.91157
cg01120898	-0.00037	0.000611	0.54073	-0.00014	0.000619	0.81506	0.000273	0.000662	0.67972
cg01132484	-0.00032	0.005234	0.95055	-0.00713	0.004077	0.08103	-0.00727	0.004317	0.0926
cg01141459	-0.00445	0.007091	0.53021	0.007981	0.005141	0.12112	0.009673	0.005525	0.08058
cg01166071	-0.00031	0.000858	0.71996	0.000131	0.000861	0.87931	-0.00054	0.00094	0.56762
cg01176329	-0.00346	0.003669	0.34605	-0.00048	0.003021	0.87375	-0.0008	0.003266	0.80547
cg01178040	0.002011	0.002061	0.32952	-0.00129	0.001693	0.44665	-0.00116	0.001836	0.52743
cg01185278	-0.00182	0.003446	0.59696	0.00037	0.003444	0.9144	0.001197	0.003707	0.74685
cg01188191	0.00392	0.002057	0.05717	0.001727	0.001878	0.35825	0.000216	0.002058	0.91632
cg01202639	0.001799	0.003427	0.59991	-0.00485	0.00275	0.07844	-0.00417	0.003025	0.16811
cg01224891	0.000624	0.00077	0.41785	0.000914	0.000769	0.23522	0.000483	0.000839	0.5653
cg01231125	-0.00073	0.00121	0.54399	-0.00108	0.001206	0.37292	-0.00075	0.001318	0.5692
cg01242484	0.000955	0.000577	0.09855	0.001291	0.000581	0.02655	0.001232	0.000635	0.05293
cg01255465	-0.01016	0.003646	0.0055	-0.0075	0.003634	0.03934	-0.00632	0.003851	0.10144
cg01255894	-0.0037	0.001221	0.00254	-0.00362	0.00119	0.00248	-0.00414	0.001291	0.00142
cg01256882	0.001116	0.001887	0.55441	-2e-05	0.001861	0.99272	0.001698	0.00199	0.39408
cg01285391	-0.00197	0.002205	0.37302	0.002247	0.001991	0.25968	0.001621	0.002147	0.45044
cg01298912	0.00081	0.000995	0.41587	0.000681	0.001016	0.50341	0.000833	0.001119	0.45705
cg01300291	-0.01124	0.004198	0.00759	-0.00952	0.002409	9e-05	-0.00848	0.002583	0.00108
cg01313497	-0.00115	0.000702	0.10303	-0.00042	0.000684	0.53916	-0.00047	0.000751	0.52897
cg01324883	0.000399	0.000848	0.63801	0.000769	0.000863	0.37331	0.001062	0.000948	0.26287
cg01337207	0.01119	0.01184	0.345	0.01306	0.01205	0.27865	0.01199	0.01272	0.3465
cg01343206	-0.0003	0.001361	0.82679	-0.00111	0.001378	0.41956	-0.0009	0.001462	0.53847
cg01373089	-0.00208	0.001344	0.12277	-0.00238	0.001363	0.08126	-0.00203	0.001454	0.16244
cg01379009	0.001108	0.001776	0.53301	-0.00307	0.001498	0.04087	-0.00306	0.001567	0.05146
cg01390062	0.001146	0.001267	0.36602	0.001012	0.001294	0.43466	0.001481	0.001419	0.29708
cg01395424	-0.00155	0.001288	0.22931	-0.00186	0.00131	0.15598	-0.00105	0.001419	0.45846
cg01427769	-0.00031	0.00075	0.6756	0.000156	0.000749	0.83512	0.000173	0.000806	0.82974
cg01442193	0.000632	0.001724	0.71416	0.000444	0.001757	0.80075	-7e-05	0.001898	0.96882
cg01453816	2.4e-05	0.000978	0.98056	-0.00019	0.000987	0.84832	-5e-05	0.001065	0.96286
cg01455471	0.000825	0.00115	0.47369	0.000256	0.001165	0.82617	-0.00069	0.001251	0.58375
cg01461552	-0.00398	0.002734	0.14559	-0.00193	0.002696	0.47372	-0.0032	0.002894	0.26953
cg01462727	0.00677	0.005144	0.18864	0.005455	0.005237	0.29795	0.006157	0.005402	0.25492
cg01468868	-0.00038	0.001092	0.7251	0.000675	0.001072	0.52917	0.00037	0.001147	0.74693
cg01473128	0.000649	0.0004	0.10567	0.000795	0.000407	0.05114	0.001103	0.000446	0.01365
cg01485117	0.001355	0.00579	0.81505	0.007155	0.005788	0.21686	0.01218	0.006372	0.05643
cg01496720	-0.01212	0.004876	0.01317	-0.01644	0.004876	0.0008	-0.01702	0.005314	0.00144
cg01499217	0.003063	0.003423	0.37119	0.0084	0.002951	0.00457	0.007954	0.003097	0.01048
cg01522692	0.001238	0.001432	0.38753	0.001584	0.001449	0.27492	0.001599	0.001568	0.30853
cg01535733	0.000498	0.001189	0.67556	0.002163	0.001142	0.0586	0.001638	0.001259	0.19357
cg01552272	-0.00179	0.006752	0.79049	0.01476	0.004592	0.00137	0.01415	0.004943	0.00438
cg01563031	8.6e-05	0.000735	0.90662	0.000702	0.000718	0.32867	0.000901	0.000773	0.24476
cg01569346	-0.00308	0.007866	0.69511	0.000153	0.008003	0.98479	0.003561	0.008629	0.68005
cg01573938	-3e-05	0.000513	0.95476	-5e-05	0.000517	0.92431	-0.00043	0.000529	0.42021
cg01577731	-0.0009	0.001001	0.368	-0.00015	0.000992	0.8814	-0.00035	0.001091	0.75182
cg01584389	-0.00259	0.002079	0.21295	-0.00471	0.002017	0.0198	-0.00379	0.00218	0.0826
cg01603247	0.000634	0.001433	0.6585	-0.00107	0.001382	0.43779	-0.00073	0.001524	0.63117
cg01609000	0.000169	0.001999	0.93265	0.000396	0.001974	0.84119	-0.00124	0.002108	0.55666
cg01613306	-0.00042	0.000594	0.47457	-0.00037	0.000606	0.54678	-0.00035	0.000656	0.59009
cg01618834	0.000169	0.000832	0.83939	0.000431	0.00084	0.60811	0.000518	0.000904	0.56672
cg01620834	0.001252	0.001188	0.29261	0.001139	0.001204	0.34429	0.000985	0.001308	0.45169
cg01642503	0.002774	0.003666	0.44958	0.004301	0.003679	0.24275	0.004877	0.003796	0.1994
cg01651250	0.000339	0.002092	0.87142	-0.00351	0.001758	0.04653	-0.0033	0.001898	0.08248
cg01656048	0.000451	0.000753	0.54897	0.000477	0.000769	0.53532	0.000682	0.000823	0.40779
cg01663440	0.002122	0.003291	0.51941	-0.00397	0.00222	0.07389	-0.00309	0.002454	0.20857
cg01678634	-0.00054	0.00058	0.35353	-0.00022	0.000582	0.70759	-6e-05	0.000641	0.9281
cg01704609	0.006942	0.002736	0.01141	0.001406	0.002093	0.50205	0.00123	0.002274	0.58883
cg01716499	0.000455	0.002229	0.83848	-0.00266	0.001859	0.15361	-0.00265	0.001985	0.18198
cg01734628	-0.0051	0.00291	0.07995	-0.00454	0.002933	0.12241	-0.00376	0.003083	0.22322
cg01735191	-0.0004	0.001048	0.70013	0.0006	0.001024	0.55797	0.000831	0.001125	0.4605
cg01746044	0.001928	0.002344	0.41104	0.002291	0.002389	0.33795	0.002531	0.002733	0.35486
cg01765653	-0.00614	0.004174	0.14182	-0.00559	0.004168	0.18037	-0.00701	0.004454	0.1163
cg01785906	0.001578	0.002492	0.52678	-0.004	0.001873	0.03316	-0.00398	0.002033	0.05052
cg01787953	0.000156	0.000828	0.85108	0.000467	0.000818	0.5685	0.000534	0.000892	0.54935
cg01806025	-0.00406	0.001927	0.03563	-0.00261	0.001917	0.17402	-0.00222	0.002108	0.29202
cg01809148	-0.00132	0.000799	0.09876	-0.0014	0.000817	0.08662	-0.00115	0.000873	0.19031
cg01817464	9.2e-05	0.000836	0.91198	9e-05	0.00085	0.916	0.000117	0.000915	0.8985
cg01835021	-0.00328	0.003383	0.33239	-0.00749	0.003091	0.01568	-0.00627	0.003357	0.06245
cg01836572	-0.00012	0.000938	0.8966	0.000232	0.000951	0.80709	0.000783	0.001011	0.43857
cg01837367	0.002972	0.00152	0.05092	0.001304	0.001459	0.37191	0.001352	0.001606	0.40003
cg01850117	-0.00052	0.000442	0.23557	-0.00041	0.000448	0.35996	-0.00053	0.000484	0.27551
cg01864127	0.000404	0.001369	0.76796	0.001073	0.001375	0.43562	0.001637	0.001447	0.2586
cg01869058	0.007449	0.005215	0.15369	0.01065	0.00527	0.04365	0.01081	0.005708	0.05878
cg01879437	-0.00046	0.005998	0.93905	0.002173	0.006106	0.72206	0.00011	0.006593	0.98669
cg01883195	-0.00537	0.006413	0.40234	-0.00507	0.006546	0.43846	-0.006	0.007031	0.39368
cg01886385	0.000683	0.00178	0.70143	-0.00393	0.001395	0.005	-0.00316	0.001506	0.03643
cg01897594	-0.00061	0.000353	0.0829	-0.00048	0.000357	0.18217	-0.00039	0.000385	0.31418
cg01938359	0.000815	0.000604	0.178	0.000495	0.000611	0.4188	0.000796	0.000658	0.2268
cg01940425	-0.00395	0.002457	0.10815	0.0003	0.002202	0.89169	-0.00112	0.002412	0.64395
cg01960259	-0.00089	0.00106	0.40115	-0.00042	0.001074	0.69651	-0.00027	0.001195	0.82301
cg01963297	0.001288	0.004243	0.76164	0.003522	0.004279	0.4108	0.004257	0.004628	0.35806
cg01971224	-8e-05	0.000949	0.93298	-0.00098	0.000942	0.29702	-0.00058	0.001028	0.56988
cg01985465	0.001182	0.001396	0.39759	0.000566	0.001415	0.68952	0.001483	0.001407	0.29236
cg01992382	0.002342	0.01293	0.85631	0.01005	0.01309	0.44306	0.01088	0.01408	0.44006
cg02006257	-0.00107	0.001352	0.42698	0.000744	0.001288	0.56395	0.0002	0.001354	0.88278
cg02014853	-0.00713	0.003913	0.06904	-0.00242	0.003702	0.51275	-0.00327	0.00397	0.41124
cg02028402	-0.00217	0.001221	0.07561	-0.00273	0.001181	0.02096	-0.00155	0.001269	0.22113
cg02041946	0.001771	0.001744	0.31027	-0.00011	0.001699	0.94634	0.000117	0.001849	0.94975
cg02048657	-0.00075	0.001829	0.68103	-0.00255	0.001734	0.14144	-0.00213	0.001751	0.22389
cg02053265	0.002164	0.001403	0.12353	0.001066	0.001397	0.4459	0.001289	0.001504	0.3915
cg02055889	-9e-05	0.001415	0.95003	-0.00047	0.001439	0.74264	-0.00088	0.001548	0.56811
cg02092590	-0.00094	0.000963	0.32891	-0.00014	0.000961	0.88062	-0.00038	0.001029	0.71099
cg02105247	0.000794	0.001106	0.47323	0.000197	0.001103	0.85862	0.000277	0.001212	0.8192
cg02122981	-0.00649	0.002962	0.02894	-0.00533	0.003028	0.07876	-0.00516	0.003403	0.13012
cg02128365	-0.00101	0.000807	0.21119	-0.00073	0.000817	0.37102	-0.00046	0.000894	0.60359
cg02133510	0.002057	0.001213	0.09041	0.001484	0.00123	0.22782	0.001587	0.001321	0.23023
cg02133786	0.001586	0.001055	0.13338	0.001022	0.001061	0.33582	0.001345	0.00114	0.23841
cg02136066	-0.00046	0.002873	0.87312	-0.00521	0.002403	0.0305	-0.00467	0.002587	0.0718
cg02143877	0.001058	0.002429	0.66325	0.003679	0.002307	0.11132	0.002246	0.002419	0.35368
cg02151997	0.001282	0.001433	0.37162	0.001254	0.001457	0.38975	0.000849	0.001572	0.58918
cg02155558	-0.02266	0.009475	0.01708	-0.01625	0.009489	0.08731	-0.02142	0.01044	0.04064
cg02158755	-0.00545	0.004608	0.23719	-0.01107	0.00434	0.011	-0.0113	0.00466	0.01564
cg02168159	3.8e-05	0.00131	0.97677	-6e-05	0.001319	0.96602	-0.00033	0.001409	0.81355
cg02180498	-0.00017	0.000584	0.77281	0.000104	0.000586	0.8588	0.000297	0.000633	0.63957
cg02215641	-0.00741	0.003278	0.02407	-0.00091	0.002523	0.71858	-0.0021	0.002759	0.44675
cg02219071	-0.00125	0.001211	0.30385	-0.00126	0.001235	0.30878	-0.00135	0.001327	0.30995
cg02248514	0.003957	0.003692	0.28423	-0.00292	0.003236	0.36658	-0.00305	0.003472	0.37952
cg02248749	0.003326	0.002939	0.25822	-0.00286	0.00245	0.24292	-0.00306	0.002636	0.24579
cg02250353	0.002107	0.001154	0.0682	0.000913	0.001124	0.41692	0.001306	0.001172	0.26594
cg02257405	-0.009	0.003491	0.01018	-0.00523	0.003388	0.12337	-0.00503	0.003625	0.16606
cg02270895	-0.00074	0.002338	0.75137	-0.00013	0.002356	0.95746	-0.00066	0.002519	0.79341
cg02272968	-0.00686	0.004752	0.14909	-0.01295	0.004301	0.00272	-0.0098	0.00466	0.03591
cg02286968	-0.00073	0.001818	0.69006	-0.00287	0.001644	0.08161	-0.00249	0.001777	0.16164
cg02289321	-0.00058	0.001642	0.7227	-0.00117	0.001615	0.46878	-0.00028	0.001736	0.87304
cg02352370	-0.00218	0.00444	0.62366	-0.00706	0.003956	0.07464	-0.00703	0.004239	0.09803
cg02375178	0.00091	0.001912	0.6341	-0.00121	0.001694	0.47504	-0.00105	0.001841	0.56741
cg02381390	0.00929	0.006329	0.14264	0.009694	0.006432	0.13229	0.009061	0.007085	0.20146
cg02402501	-0.00134	0.001758	0.446	-0.00285	0.001729	0.09952	-0.00286	0.001852	0.12355
cg02432444	-0.01305	0.00459	0.00461	-0.01079	0.004609	0.0195	-0.00913	0.005059	0.07159
cg02448934	0.002517	0.00367	0.49299	-0.00147	0.003483	0.67309	-0.0025	0.003967	0.52821
cg02474858	0.00051	0.007179	0.94342	-0.00119	0.007237	0.86903	-0.00148	0.007869	0.85133
cg02495518	0.001843	0.007411	0.80366	0.005903	0.007495	0.43122	0.009291	0.008122	0.25317
cg02504211	0.004646	0.003079	0.13183	0.004409	0.002982	0.13974	0.004425	0.003214	0.16913
cg02510267	0.001213	0.00138	0.37985	0.002453	0.001336	0.06686	0.001459	0.001214	0.22976
cg02530753	-0.00123	0.001164	0.29281	-0.00097	0.001178	0.40835	-0.00028	0.00128	0.82855
cg02532488	0.000549	0.000741	0.45945	0.00084	0.000745	0.25972	0.001187	0.000803	0.13965
cg02544684	0.000118	0.000543	0.82781	-0.00029	0.000546	0.60062	-2.14e-06	0.000589	0.9971
cg02545192	-0.00312	0.002561	0.22421	0.001654	0.002218	0.45613	0.0018	0.002429	0.4589
cg02550722	0.000819	0.003703	0.82505	-0.00749	0.002595	0.00402	-0.00615	0.002755	0.02597
cg02553302	-0.00317	0.002807	0.25876	-0.0019	0.002749	0.48972	-0.00217	0.002898	0.45521
cg02563952	-0.00123	0.000835	0.14167	-0.00098	0.000851	0.25062	-0.00099	0.000907	0.27383
cg02571560	0.003032	0.003249	0.35105	-0.00553	0.00211	0.00897	-0.00592	0.002297	0.01028
cg02575483	-0.01016	0.005007	0.04275	-0.00255	0.001508	0.09094	-0.00202	0.00163	0.21674
cg02583282	0.000579	0.001202	0.62998	-5e-05	0.001214	0.96672	-0.00011	0.001342	0.93719
cg02591634	0.003012	0.002224	0.17617	-0.00067	0.001996	0.7357	0.001092	0.002145	0.61097
cg02600478	0.001949	0.001361	0.1526	0.001388	0.001379	0.3145	0.002034	0.001503	0.17644
cg02601800	0.000807	0.001134	0.47664	0.000778	0.001144	0.49713	0.000444	0.001214	0.7146
cg02604290	-0.00172	0.002425	0.47858	0.003219	0.001788	0.07228	0.00189	0.001935	0.32923
cg02605387	0.001884	0.001751	0.28251	0.000665	0.001768	0.7071	0.000859	0.001978	0.66419
cg02606423	-0.00643	0.003251	0.04818	0.002657	0.00184	0.14935	0.001884	0.001973	0.34017
cg02623971	0.000316	0.001213	0.79458	-0.00098	0.001177	0.40666	-0.00049	0.001272	0.70109
cg02628680	0.00045	0.003088	0.88407	-0.00014	0.00296	0.96205	0.000705	0.003162	0.82372
cg02630694	-0.01018	0.003607	0.00493	-0.00934	0.003527	0.00828	-0.01087	0.003753	0.00391
cg02637593	-0.00114	0.000909	0.20967	-0.00083	0.000918	0.36876	-0.00069	0.000995	0.48756
cg02647493	0.001436	0.002857	0.61537	-0.00513	0.001909	0.00743	-0.0054	0.002079	0.00961
cg02650080	0.003796	0.001649	0.02169	0.003625	0.001463	0.01349	0.002735	0.001563	0.08078
cg02657865	0.005312	0.002372	0.02545	0.00519	0.002411	0.03172	0.005222	0.00254	0.0403
cg02664349	-0.00361	0.003058	0.23873	0.003787	0.002048	0.06494	0.003746	0.002202	0.08951
cg02668819	0.001259	0.001242	0.31129	0.000624	0.001254	0.61891	0.000439	0.001364	0.74756
cg02673305	0.001706	0.001322	0.1972	0.000122	0.001292	0.92465	7.6e-05	0.001429	0.95755
cg02673418	-0.00079	0.000958	0.41044	0.000158	0.000936	0.86635	-5.75e-06	0.001032	0.99556
cg02681389	-0.00051	0.001637	0.75665	-0.00188	0.001524	0.21787	-0.00265	0.001658	0.11008
cg02692405	-0.00031	0.000665	0.6364	0.000137	0.000657	0.83513	9.4e-05	0.000724	0.8962
cg02698332	0.001708	0.001189	0.1514	0.001436	0.001213	0.23696	0.001956	0.001321	0.13946
cg02712555	3.794e-06	0.000527	0.99426	0.000286	0.000532	0.59045	0.000396	0.000588	0.50101
cg02715072	-0.00463	0.01083	0.66946	-0.00682	0.01104	0.53723	0.003083	0.0119	0.79564
cg02717251	0.003269	0.001151	0.00465	0.00292	0.001171	0.0129	0.002885	0.001274	0.02396
cg02717840	-0.00109	0.001461	0.45468	-0.0014	0.001483	0.34646	-0.00083	0.001608	0.60581
cg02737149	-0.00074	0.000853	0.38761	-0.00099	0.000869	0.2568	-0.00075	0.000934	0.42226
cg02738049	1.8e-05	0.000627	0.97759	-0.00014	0.000637	0.82091	-0.00039	0.000701	0.57468
cg02740950	-0.00187	0.001708	0.27504	4.9e-05	0.001653	0.97614	-0.00011	0.001777	0.9494
cg02748047	0.000368	0.002819	0.89614	-0.00231	0.002741	0.39952	-0.00112	0.002957	0.70489
cg02749948	-0.01219	0.01236	0.3244	-0.01668	0.01258	0.18528	-0.01179	0.01332	0.37642
cg02758599	-0.00177	0.000912	0.0531	-0.00176	0.000932	0.05881	-0.00219	0.001009	0.03054
cg02776448	-0.00899	0.003097	0.00384	-0.00655	0.003047	0.03193	-0.00953	0.003185	0.0029
cg02776768	0.004954	0.001835	0.00712	0.000181	0.001383	0.89583	-5e-05	0.001511	0.97551
cg02783179	0.002016	0.002126	0.3432	-0.00172	0.001787	0.3362	-0.00152	0.001943	0.43421
cg02794920	-0.01278	0.00647	0.04867	-0.01278	0.006573	0.05234	-0.01656	0.006894	0.01663
cg02815025	0.000863	0.002847	0.76205	-0.00392	0.002477	0.1144	-0.00358	0.002735	0.19056
cg02824029	-0.00462	0.004345	0.28768	-0.0016	0.002951	0.58868	0.000184	0.003208	0.95418
cg02827082	-0.00014	0.001872	0.93922	-0.00302	0.001714	0.07808	-0.00232	0.001852	0.21024
cg02839071	0.000425	0.001192	0.72134	-0.00012	0.001206	0.92397	0.0007	0.001308	0.59275
cg02842377	0.001062	0.001189	0.37238	0.000797	0.001211	0.51085	0.000499	0.001304	0.70208
cg02866733	-0.0055	0.003128	0.0793	-0.0033	0.003074	0.28357	-0.00451	0.003336	0.17703
cg02878102	0.003211	0.001647	0.05168	0.000321	0.001476	0.82777	8.2e-05	0.001577	0.95841
cg02892295	0.000868	0.001603	0.58828	-3.99e-06	0.001536	0.99793	0.000125	0.001628	0.939
cg02901861	0.00028	0.000758	0.71226	0.000614	0.000772	0.42673	0.00021	0.000837	0.80172
cg02919082	-0.02273	0.01296	0.07988	-0.02515	0.01309	0.05511	-0.02046	0.01429	0.15294
cg02927981	-0.00097	0.001596	0.54229	-0.0031	0.001478	0.03624	-0.00242	0.001635	0.13895
cg02928278	0.005462	0.002634	0.03856	-0.00133	0.001563	0.3959	-0.00137	0.001737	0.43024
cg02956255	0.000417	0.005626	0.94093	0.000595	0.005596	0.91541	-0.00099	0.006116	0.87162
cg02969214	0.000632	0.001919	0.74218	-0.00231	0.001769	0.19188	-0.00145	0.001935	0.45469
cg02976009	0.002847	0.003793	0.4531	-0.0042	0.00318	0.18713	-0.00501	0.003477	0.15014
cg02978139	-0.00358	0.002788	0.19954	-0.00112	0.002202	0.61022	-0.00116	0.002318	0.6158
cg02989255	0.001364	0.007953	0.86392	0.003459	0.008075	0.6685	0.002831	0.008448	0.73767
cg02996364	0.000915	0.001972	0.64269	-0.00272	0.001763	0.12365	-0.0029	0.001923	0.13194
cg03024517	-3e-05	0.000457	0.93991	-0.00012	0.000463	0.7976	6.6e-05	0.000514	0.89826
cg03032180	-0.00357	0.002257	0.11466	-0.00154	0.001878	0.41221	-0.00083	0.002051	0.68583
cg03033176	-0.00367	0.001827	0.0451	-0.00426	0.001795	0.01794	-0.00432	0.001982	0.02976
cg03036047	0.01714	0.01062	0.10697	0.01475	0.01084	0.1743	0.01062	0.01083	0.32741
cg03036557	-0.00116	0.001196	0.33214	0.000731	0.001025	0.47613	0.000633	0.001131	0.57607
cg03046001	-0.00047	0.00139	0.73678	-0.00077	0.001411	0.58764	-0.00031	0.001544	0.84292
cg03050687	-5e-05	0.000337	0.88906	-0.00012	0.000344	0.7289	-0.00016	0.000376	0.67343
cg03053750	0.001055	0.001672	0.52842	-0.00029	0.001624	0.85717	-0.00011	0.001812	0.9509
cg03058602	0.000321	0.001586	0.83989	0.000123	0.001617	0.93942	0.001095	0.00179	0.54081
cg03063857	-0.00107	0.001619	0.5091	-0.00058	0.001641	0.72377	-0.00039	0.00176	0.82524
cg03066618	-0.00114	0.001248	0.36192	-0.00091	0.00127	0.47199	-0.00087	0.001388	0.53011
cg03098515	-0.00106	0.000462	0.02218	-0.00115	0.000471	0.01487	-0.00139	0.000522	0.00775
cg03098589	-0.00101	0.003637	0.78122	0.002004	0.003079	0.51542	0.003027	0.003079	0.32604
cg03100814	0.001185	0.002808	0.67308	-0.00353	0.002572	0.17061	-0.00271	0.00283	0.33885
cg03111394	0.000306	0.001422	0.8296	0.000195	0.001423	0.89099	0.000469	0.00155	0.76238
cg03117976	-0.00259	0.004441	0.55996	0.006843	0.003328	0.04019	0.004827	0.003524	0.17131
cg03119031	-0.00072	0.000708	0.31259	-0.00029	0.000714	0.68282	-0.00013	0.00079	0.86626
cg03127104	-0.00636	0.005014	0.20518	-0.00603	0.004924	0.22099	-0.00701	0.00533	0.18913
cg03130418	0.001827	0.005894	0.7567	0.000232	0.005943	0.96887	-0.00082	0.006478	0.89902
cg03144708	0.003116	0.003544	0.37965	-0.00514	0.002112	0.01522	-0.00587	0.002335	0.01218
cg03151319	-0.00236	0.001118	0.03505	-0.00256	0.001138	0.02511	-0.00242	0.001215	0.04689
cg03158499	-0.0008	0.001489	0.59034	-0.00108	0.001517	0.47754	-0.00081	0.001659	0.62664
cg03159124	-0.0002	0.001669	0.90445	0.0032	0.00139	0.02167	0.002582	0.0015	0.0858
cg03160788	0.001929	0.001658	0.24504	9e-05	0.001524	0.95302	-0.00016	0.001672	0.92183
cg03168108	-0.00092	0.002027	0.65135	0.002544	0.001814	0.1614	0.0015	0.001965	0.44567
cg03170670	0.001503	0.00119	0.20717	0.000831	0.001202	0.48962	0.001522	0.001319	0.24889
cg03175206	-0.00085	0.001228	0.48837	-0.00033	0.001219	0.78827	-0.00053	0.001329	0.69043
cg03177059	4.1e-05	0.000792	0.95885	0.000472	0.000798	0.55484	0.000429	0.000863	0.61926
cg03178887	0.001513	0.001611	0.34779	-0.00096	0.001503	0.52351	-0.00061	0.001659	0.71355
cg03204140	0.001022	0.002246	0.64913	-0.00351	0.00175	0.04513	-0.00392	0.001913	0.0408
cg03215657	0.006828	0.004826	0.1576	0.008304	0.004833	0.08625	0.008801	0.00525	0.09425
cg03216580	-0.01103	0.004855	0.02348	-0.00673	0.004621	0.14592	-0.00696	0.004905	0.15672
cg03221266	0.00027	0.001124	0.81061	-0.00053	0.001134	0.63815	-0.00072	0.001208	0.5493
cg03231275	0.000253	0.00287	0.92983	0.001195	0.002901	0.68042	0.00097	0.003271	0.76684
cg03236802	-0.00638	0.003658	0.08153	-0.001	0.003494	0.77567	-0.00045	0.003707	0.90438
cg03243497	0.001026	0.001676	0.54038	0.000202	0.001689	0.90468	3e-05	0.001829	0.98711
cg03258475	0.001644	0.002147	0.44429	-0.00233	0.001767	0.18704	-0.00316	0.001925	0.10118
cg03271761	-0.00956	0.007474	0.20157	-0.01097	0.007594	0.14919	-0.00866	0.008102	0.28551
cg03276484	0.002067	0.001909	0.27928	-0.00132	0.001556	0.39624	-0.00272	0.001681	0.10679
cg03281572	-0.01349	0.002625	0	-0.01232	0.002412	0	-0.0115	0.002549	1e-05
cg03290752	0.000865	0.001006	0.39014	0.001991	0.000988	0.04438	0.00125	0.001063	0.24022
cg03295083	-0.00242	0.001871	0.1971	0.001231	0.001507	0.41445	0.000905	0.00165	0.58363
cg03296761	-0.00397	0.0042	0.34441	-0.01065	0.002631	6e-05	-0.01073	0.002863	0.0002
cg03299042	-0.00495	0.0034	0.146	0.00051	0.003154	0.87147	0.000613	0.003422	0.85778
cg03302738	-0.00252	0.00155	0.10485	-0.00308	0.001576	0.05139	-0.00315	0.001708	0.06571
cg03307911	-0.00127	0.002138	0.55193	0.001229	0.002018	0.54291	0.000316	0.002217	0.8866
cg03310046	0.002206	0.002162	0.30796	0.000874	0.002179	0.68862	0.001121	0.00231	0.62756
cg03316098	-0.00678	0.002861	0.01809	-0.00244	0.001948	0.21172	-0.00297	0.002099	0.15827
cg03323598	-0.00151	0.002565	0.55495	-0.00393	0.002484	0.11422	-0.00555	0.002567	0.031
cg03341334	-0.00081	0.000509	0.11058	-0.00063	0.000514	0.21856	-0.00062	0.000555	0.26801
cg03347018	-0.00247	0.002969	0.40503	-0.00215	0.002927	0.46352	-0.00345	0.003093	0.26559
cg03356026	-0.01019	0.004393	0.0207	-0.00935	0.004367	0.03263	-0.00986	0.004875	0.04365
cg03371043	-0.00183	0.001374	0.18262	-0.00283	0.001341	0.0352	-0.00331	0.001456	0.0233
cg03371894	0.001637	0.00102	0.10914	0.000387	0.000994	0.69703	-5e-05	0.001087	0.96357
cg03387256	-0.00014	0.001019	0.8922	0.000431	0.001015	0.67106	0.000937	0.001117	0.40191
cg03396005	0.002139	0.00254	0.40002	-0.0048	0.001765	0.00673	-0.0025	0.001795	0.1649
cg03398843	0.004091	0.001617	0.01164	0.003171	0.001633	0.05266	0.003266	0.001799	0.07004
cg03401480	0.000744	0.000977	0.4465	-6e-05	0.00097	0.9508	0.000277	0.001071	0.79585
cg03403507	-0.00138	0.001818	0.44938	-0.00171	0.001839	0.35342	-0.00148	0.001971	0.45177
cg03420144	-0.00113	0.002558	0.65937	-0.00722	0.001911	0.00017	-0.00834	0.002066	6e-05
cg03421270	0.000129	0.005842	0.98234	0.003032	0.005941	0.60998	0.006476	0.006351	0.3083
cg03426225	0.004026	0.002308	0.08151	-0.00096	0.001688	0.57044	-0.00071	0.001856	0.70403
cg03434847	-0.00428	0.002174	0.04922	0.000221	0.001614	0.89096	-4.56e-06	0.001766	0.99794
cg03446368	-0.00032	0.001555	0.83829	-0.00014	0.001579	0.93024	-0.00043	0.001673	0.79897
cg03455225	0.01631	0.01363	0.23215	0.02059	0.01391	0.1393	0.01555	0.01491	0.29763
cg03471090	0.000476	0.001984	0.81038	-0.00273	0.001672	0.10266	-0.00256	0.001818	0.15883
cg03490073	0.001094	0.000894	0.22125	0.000945	0.00091	0.29917	0.00124	0.000987	0.20964
cg03494525	-0.00057	0.000414	0.16629	-0.00054	0.000422	0.20128	-0.00033	0.000448	0.46087
cg03515726	0.000661	0.002835	0.81576	0.00034	0.002882	0.90613	0.001739	0.003106	0.57578
cg03520966	-0.00148	0.002627	0.57367	-0.00036	0.002669	0.89295	-0.00011	0.002867	0.96887
cg03530074	0.00017	0.001107	0.87826	-7e-05	0.001126	0.94876	0.000526	0.001195	0.65984
cg03531247	-0.0014	0.004808	0.77089	0.009258	0.003503	0.00843	0.007951	0.003771	0.03547
cg03536785	2.2e-05	0.00079	0.97754	0.000125	0.000805	0.87644	-0.00012	0.000871	0.89004
cg03538345	0.001452	0.002415	0.54799	0.003331	0.002397	0.16521	0.001186	0.002593	0.64746
cg03543593	0.004677	0.006495	0.47167	0.00177	0.006483	0.7849	0.000585	0.006751	0.93097
cg03556669	0.01199	0.008108	0.13972	0.0197	0.008059	0.01479	0.02244	0.008736	0.01049
cg03584380	-0.00031	0.000621	0.61592	-6e-05	0.000625	0.92774	-0.00044	0.000689	0.5222
cg03587557	-0.00086	0.000743	0.25029	-0.0007	0.000757	0.35472	-0.00067	0.000806	0.40652
cg03592411	0.000232	0.000842	0.78335	0.000155	0.000859	0.85656	0.001105	0.000938	0.23916
cg03602280	0.001155	0.005418	0.8313	0.01409	0.00406	0.00055	0.01266	0.004376	0.00399
cg03605661	-0.00072	0.00069	0.29944	-0.00077	0.000701	0.27413	-0.00065	0.000762	0.39024
cg03611618	0.003346	0.003695	0.3655	-0.00097	0.003477	0.77988	-0.00277	0.003724	0.45661
cg03639249	0.003573	0.002877	0.21473	-0.00336	0.002035	0.09928	-0.0034	0.002183	0.12034
cg03644587	0.000258	0.003294	0.93761	0.000812	0.003349	0.80841	0.002612	0.003691	0.47944
cg03655683	-0.00129	0.001452	0.37484	0.001505	0.001239	0.22494	0.000698	0.001342	0.60335
cg03669298	-0.00179	0.00149	0.23125	0.001174	0.001267	0.35451	0.000273	0.00133	0.83744
cg03672854	-0.00021	0.000902	0.81822	0.000287	0.000908	0.75225	0.000306	0.000966	0.7513
cg03686593	-0.00053	0.005825	0.9277	0.01104	0.004708	0.01938	0.009162	0.005003	0.06763
cg03689048	-0.00598	0.001547	0.00012	-0.00448	0.001466	0.00235	-0.00393	0.001582	0.01327
cg03691722	0.01223	0.007285	0.09362	0.0133	0.007366	0.07149	0.01217	0.007814	0.12002
cg03700171	-0.00022	0.001149	0.84597	-0.00022	0.001176	0.85473	-0.00032	0.001284	0.80228
cg03712038	-0.00116	0.000852	0.17407	-0.0004	0.000845	0.63672	-0.00055	0.000926	0.55215
cg03714495	-0.00111	0.001714	0.51631	-0.00127	0.001735	0.4652	-0.00035	0.001856	0.85017
cg03719475	0.001858	0.000872	0.03355	0.002082	0.00089	0.01965	0.001985	0.000949	0.0369
cg03724949	0.001052	0.001421	0.45961	0.000844	0.001448	0.56043	0.00102	0.001592	0.52213
cg03731348	0.000443	0.00092	0.63032	0.000487	0.000939	0.60397	0.000267	0.001011	0.79161
cg03735370	0.000302	0.001045	0.77244	0.001294	0.001047	0.21687	0.00115	0.001161	0.32203
cg03752430	-0.00126	0.001748	0.47297	-9e-05	0.001742	0.95819	-0.00025	0.001879	0.89388
cg03755226	0.00016	0.000733	0.82733	0.000372	0.000736	0.61326	0.000357	0.000795	0.65361
cg03755566	-0.01321	0.006116	0.03113	-0.00919	0.005246	0.08027	-0.00882	0.00573	0.12419
cg03762591	-0.00034	0.001845	0.85211	0.000175	0.001865	0.92515	-0.00065	0.002069	0.75433
cg03771004	0.00315	0.002749	0.25226	0.001241	0.002721	0.64853	0.001672	0.002818	0.55304
cg03783555	-0.0003	0.000631	0.63564	-2e-05	0.000641	0.9733	0.000188	0.000708	0.79075
cg03787837	-0.00021	0.01646	0.98994	-0.00071	0.01666	0.96611	-0.0035	0.01831	0.84844
cg03790740	0.001462	0.001894	0.44068	0.001809	0.001929	0.34881	0.002078	0.002127	0.32918
cg03790864	-0.00037	0.000708	0.59903	0.000147	0.000705	0.83505	-3e-05	0.000768	0.96448
cg03794218	-0.00045	0.001153	0.6971	0.000333	0.001146	0.77122	0.000407	0.00123	0.74121
cg03810301	0.003062	0.002264	0.17674	-0.00245	0.0016	0.12622	-0.00202	0.001742	0.24582
cg03817774	-0.00201	0.001896	0.28871	-0.00188	0.001932	0.33032	-0.003	0.002138	0.16146
cg03819671	-0.00089	0.001486	0.54892	-0.00186	0.001488	0.21196	-0.00102	0.001652	0.5354
cg03821727	0.000673	0.000559	0.22835	0.000662	0.000568	0.24399	0.000574	0.000622	0.35637
cg03822479	-0.00127	0.001378	0.3574	-0.00257	0.00131	0.05011	-0.00285	0.001412	0.04402
cg03829318	-0.00017	0.001111	0.87706	0.000139	0.001132	0.90223	0.000115	0.001233	0.92552
cg03832040	-0.0021	0.001583	0.18512	-0.00269	0.001534	0.08015	-0.00393	0.001631	0.01641
cg03841312	0.001082	0.002145	0.61428	0.001125	0.002008	0.57548	0.000661	0.002185	0.76234
cg03874229	0.000962	0.003829	0.8018	0.009068	0.002889	0.00177	0.009642	0.003025	0.00152
cg03881768	-0.00112	0.001615	0.48701	-0.00121	0.001643	0.45986	-0.00109	0.001756	0.53528
cg03898786	0.002206	0.001616	0.17275	0.001968	0.001638	0.22995	0.002265	0.001791	0.20636
cg03905905	-0.0001	0.000467	0.83305	-0.00016	0.000476	0.73317	-2e-05	0.000523	0.97006
cg03906120	0.002592	0.001632	0.1127	0.000691	0.001571	0.66014	0.001896	0.001695	0.2637
cg03916038	-0.00697	0.004084	0.08853	-0.00554	0.004041	0.1712	-0.0025	0.004275	0.55875
cg03930097	-0.00907	0.006568	0.16804	-0.01145	0.006398	0.07396	-0.00947	0.006893	0.17027
cg03930153	-0.00375	0.002051	0.06791	-0.00345	0.002073	0.09686	-0.00252	0.002243	0.26099
cg03935183	-0.00449	0.001682	0.00772	-0.00381	0.001537	0.01357	-0.00325	0.001682	0.05424
cg03935379	-0.00098	0.001346	0.46712	-0.00081	0.001353	0.54962	-0.00076	0.001483	0.60868
cg03945827	-0.0014	0.00176	0.42677	-0.00164	0.001779	0.35661	-0.00135	0.001962	0.49059
cg03955927	0.000113	0.00086	0.8952	7.5e-05	0.000878	0.93231	0.000783	0.000957	0.41361
cg03957108	-0.00238	0.002401	0.32172	0.002566	0.001996	0.19914	0.001763	0.002135	0.40923
cg03958229	-0.00112	0.001839	0.5413	-0.00172	0.001872	0.35789	-0.00159	0.002044	0.43701
cg03960313	0.002023	0.001474	0.17047	0.002573	0.001503	0.08748	0.001883	0.001484	0.20501
cg03960424	-0.00498	0.00511	0.33031	-0.00374	0.005199	0.47259	-0.00559	0.00551	0.31094
cg04006397	0.0005	0.0014	0.7214	-0.00079	0.001314	0.54591	-0.00092	0.001429	0.51846
cg04014864	0.001239	0.000546	0.02345	0.00119	0.000556	0.03276	0.000809	0.000592	0.17233
cg04019076	-0.00027	0.001531	0.86155	-0.00105	0.001551	0.4998	-0.0012	0.001737	0.49116
cg04021502	0.002721	0.001835	0.1385	-0.00113	0.001555	0.46747	-0.00053	0.00172	0.7565
cg04037640	0.002322	0.004504	0.60635	0.003862	0.004567	0.39811	0.004313	0.004906	0.37974
cg04046669	-0.00801	0.005906	0.17524	0.002895	0.003995	0.46901	0.005357	0.004269	0.21013
cg04050331	-0.00059	0.000628	0.34578	-0.00021	0.000628	0.7398	-0.00034	0.00069	0.61872
cg04054303	-0.03984	0.01991	0.04606	-0.04627	0.01992	0.02067	-0.05468	0.02206	0.01367
cg04057037	0.000303	0.001122	0.7871	0.001135	0.001128	0.31477	0.000731	0.001211	0.54641
cg04063235	-0.00122	0.002029	0.54854	-0.00134	0.002031	0.50842	-0.00071	0.002201	0.74687
cg04066686	-2e-05	0.001146	0.98831	-0.00156	0.001093	0.15495	-0.00166	0.001174	0.1573
cg04075035	3.4e-05	0.001076	0.97451	0.000426	0.001073	0.69127	0.000541	0.00116	0.64157
cg04076535	-0.00078	0.001426	0.58298	-0.00227	0.001378	0.0993	-0.00296	0.001518	0.05151
cg04140906	-0.00344	0.003769	0.36106	-0.00232	0.003788	0.54065	-0.00104	0.004066	0.79877
cg04147642	0.002138	0.002009	0.28779	-9e-05	0.001812	0.9615	0.000789	0.001966	0.6884
cg04172115	0.001423	0.001728	0.41047	0.000356	0.001733	0.8373	0.00105	0.001869	0.57438
cg04177287	0.001611	0.004239	0.7041	-0.00759	0.003054	0.01322	-0.00825	0.003251	0.01146
cg04180890	0.000391	0.001501	0.79444	0.002991	0.001291	0.02084	0.002749	0.001406	0.05111
cg04182226	-0.00054	0.002857	0.84907	-0.00304	0.002559	0.236	-0.00257	0.002773	0.35403
cg04193415	-9e-05	0.001363	0.9492	0.000288	0.001384	0.83537	-0.0001	0.001504	0.94496
cg04206517	-0.00484	0.002262	0.03277	-0.00154	0.002149	0.47359	-0.00335	0.00237	0.15782
cg04210056	0.004672	0.002179	0.03243	7.6e-05	0.001704	0.96439	0.000423	0.001866	0.82057
cg04213746	0.001405	0.001	0.16044	0.001438	0.001012	0.15609	0.001737	0.001098	0.1141
cg04216575	-0.00169	0.002255	0.45366	-0.00219	0.002267	0.33474	-0.00246	0.002433	0.31253
cg04219580	-0.0002	0.001121	0.85642	-0.00059	0.00114	0.60634	-0.00124	0.001218	0.30769
cg04225510	-0.00104	0.001678	0.53684	-0.0015	0.001712	0.38235	-0.00133	0.001854	0.47427
cg04228849	1.4e-05	0.001454	0.99223	-0.00119	0.001447	0.41076	-0.00106	0.0016	0.50595
cg04229487	0.001149	0.002143	0.59215	-0.00307	0.001589	0.05372	-0.00323	0.001729	0.06271
cg04230403	-0.00262	0.00096	0.00656	-0.0029	0.000832	0.00052	-0.00242	0.000874	0.00578
cg04232624	-0.00095	0.001571	0.54366	-0.00095	0.001599	0.5522	-0.00232	0.001742	0.18377
cg04248234	-0.00269	0.006068	0.65775	-0.00408	0.006151	0.50758	-0.00718	0.006664	0.28167
cg04258926	0.002942	0.003136	0.34847	-0.0046	0.00199	0.02118	-0.00465	0.002172	0.03276
cg04261192	-0.00014	0.001861	0.93814	0.001495	0.001793	0.4048	0.001618	0.001946	0.4062
cg04272615	-0.00015	0.002325	0.94697	-0.0056	0.001708	0.00111	-0.00556	0.00183	0.00248
cg04276301	-0.005	0.003558	0.16061	0.005255	0.002136	0.01416	0.005582	0.002303	0.01569
cg04286337	0.000625	0.004308	0.88472	-0.00096	0.004365	0.82585	-0.00185	0.004565	0.68492
cg04293778	-0.00515	0.003499	0.14154	-0.00835	0.00343	0.01523	-0.00625	0.003737	0.09527
cg04321753	-0.00105	0.002116	0.61991	-0.0025	0.00206	0.22616	-0.00151	0.002184	0.49077
cg04324598	-0.00047	0.001575	0.76627	-0.00058	0.001578	0.71549	-0.00047	0.001718	0.7857
cg04335343	-0.00309	0.002781	0.2668	-0.00223	0.002835	0.43092	-0.00244	0.003064	0.4265
cg04344000	0.009764	0.005272	0.06449	-0.00097	0.001917	0.61458	-0.00094	0.002076	0.65172
cg04344233	0.00631	0.00253	0.0129	0.004067	0.002452	0.09767	0.004558	0.002609	0.08116
cg04352676	-0.00092	0.001294	0.47586	-0.00154	0.001297	0.23568	-0.00073	0.001403	0.6011
cg04357398	-0.00079	0.001677	0.63654	-0.00328	0.001545	0.03411	-0.0026	0.001672	0.12106
cg04369302	-0.00249	0.002068	0.22852	-0.00204	0.002097	0.33108	-0.00187	0.002293	0.41465
cg04389484	0.000322	0.001032	0.75519	-0.00148	0.000961	0.12375	-0.00175	0.001051	0.09588
cg04406910	0.00017	0.000613	0.78165	0.000434	0.000616	0.48136	3.46e-06	0.000661	0.99583
cg04408897	2.4e-05	0.000739	0.97365	0.000791	0.000733	0.28072	0.000743	0.000795	0.35037
cg04409869	0.001182	0.000742	0.11139	0.001449	0.000744	0.05197	0.002037	0.000814	0.01265
cg04421891	-0.00066	0.002315	0.77465	-0.00269	0.002289	0.24043	-0.00289	0.002484	0.24591
cg04456228	1.1e-05	0.000862	0.98983	0.000531	0.000871	0.54193	7.8e-05	0.000963	0.93575
cg04460984	0.000478	0.001482	0.74723	0.002196	0.001397	0.1163	0.001012	0.00147	0.49129
cg04465120	0.001291	0.00128	0.31351	0.00133	0.001308	0.30951	0.000953	0.001423	0.50335
cg04470557	-0.00065	0.000803	0.42213	-0.00011	0.000798	0.88656	-3e-05	0.000864	0.96829
cg04470754	0.004572	0.003912	0.24301	0.003522	0.00395	0.37291	0.005622	0.004284	0.18997
cg04476531	0.003953	0.00325	0.22436	-0.00362	0.002395	0.13115	-0.00302	0.002592	0.24517
cg04477291	-0.0018	0.001062	0.0915	-0.00095	0.001051	0.36718	-0.00101	0.001131	0.36999
cg04483101	-0.00398	0.006498	0.54081	-0.00146	0.006503	0.82279	-0.00365	0.007071	0.60609
cg04489243	-0.00085	0.002308	0.71186	-0.00389	0.002161	0.07244	-0.00284	0.002363	0.22956
cg04491253	-0.00229	0.000873	0.00897	-0.00163	0.000878	0.06473	-0.00167	0.000956	0.08091
cg04492228	-0.01684	0.004169	6e-05	-0.00499	0.002789	0.07403	-0.00466	0.003035	0.12516
cg04492496	0.005311	0.003337	0.11196	-0.00346	0.002073	0.09612	-0.0026	0.002276	0.25291
cg04504627	-0.00023	0.001164	0.84021	-0.00028	0.001185	0.81592	-0.00017	0.001316	0.89946
cg04512050	-0.00096	0.000419	0.02299	-0.00098	0.000425	0.0207	-0.00068	0.000469	0.15007
cg04517749	0.000197	0.002244	0.93022	-0.00109	0.001612	0.49724	-0.00126	0.001776	0.4794
cg04518972	-0.00108	0.001008	0.28198	0.000508	0.000922	0.58172	0.000951	0.001012	0.34785
cg04524431	-0.00152	0.000945	0.10731	-0.00137	0.000956	0.15265	-0.00121	0.001041	0.24428
cg04526883	0.004835	0.002406	0.04494	0.000578	0.002052	0.77832	0.000498	0.002219	0.82267
cg04536765	0.002364	0.001977	0.23231	-0.00101	0.001812	0.57806	-0.00055	0.002004	0.78401
cg04539172	0.004664	0.003393	0.16968	-0.00408	0.002164	0.05979	-0.00193	0.002373	0.41596
cg04565490	0.003316	0.001891	0.08	0.000436	0.001581	0.78278	0.000171	0.001726	0.92107
cg04573510	-0.00218	0.001548	0.15975	-0.00101	0.001532	0.50845	-0.00198	0.001647	0.2297
cg04580068	0.000399	0.001471	0.78639	-0.00158	0.001412	0.26368	-0.00091	0.001527	0.55253
cg04595505	-0.00219	0.001695	0.19613	-0.00088	0.001693	0.60542	-0.00147	0.001837	0.42365
cg04603031	0.003864	0.002515	0.12486	0.008517	0.002177	0.0001	0.007468	0.002302	0.00125
cg04615964	-0.00039	0.001946	0.84232	-0.0004	0.001955	0.83887	0.00042	0.002095	0.84103
cg04624110	-0.00622	0.007592	0.41299	0.01203	0.005052	0.01751	0.01048	0.005544	0.05926
cg04639421	-0.00076	0.00119	0.52387	-0.00093	0.001212	0.44296	-0.00089	0.001289	0.48794
cg04641787	-0.00146	0.000953	0.12625	-0.00095	0.000949	0.31697	-0.00156	0.001035	0.13335
cg04648382	0.004478	0.002334	0.05551	0.005891	0.002164	0.00667	0.005278	0.002359	0.02568
cg04654530	-0.00523	0.003523	0.13815	0.003443	0.002683	0.19977	0.002337	0.002925	0.42463
cg04661674	-0.00192	0.000995	0.05428	-0.00139	0.001011	0.16885	-0.00124	0.0011	0.26101
cg04668137	-0.00624	0.003948	0.11428	-0.00232	0.003154	0.46262	-0.00149	0.003413	0.66231
cg04671614	0.002796	0.007038	0.69132	0.001617	0.007018	0.81789	-0.0033	0.007589	0.66367
cg04693787	0.000457	0.001502	0.76129	-0.00053	0.00148	0.71815	-0.00109	0.001618	0.50108
cg04707706	0.0133	0.006894	0.05414	0.01509	0.007035	0.03238	0.01558	0.007598	0.04081
cg04710641	0.000389	0.001823	0.83094	0.000529	0.001866	0.7767	0.001583	0.002115	0.45443
cg04716990	0.000565	0.006121	0.92653	0.01477	0.004496	0.00108	0.01393	0.00479	0.00378
cg04737124	-0.00075	0.001209	0.53368	-0.00104	0.001231	0.39835	-0.00143	0.001349	0.28887
cg04744301	0.000797	0.001245	0.52258	-0.00031	0.001248	0.8024	-7e-05	0.001367	0.95765
cg04753078	0.007795	0.006216	0.21028	0.009183	0.006277	0.14398	0.008376	0.006762	0.216
cg04754615	0.00087	0.002099	0.67885	0.000347	0.002143	0.87123	0.000117	0.002259	0.9587
cg04757901	-0.00159	0.001654	0.33793	-0.00128	0.001685	0.44893	-0.00174	0.001838	0.34447
cg04758273	2.8e-05	0.001777	0.98751	0.000938	0.001787	0.59989	0.000497	0.001913	0.79517
cg04797846	0.004138	0.003101	0.18255	-0.00317	0.001989	0.11164	-0.00313	0.002204	0.15649
cg04798252	-0.00154	0.001608	0.33933	-0.00053	0.001617	0.74208	-0.00013	0.001793	0.94396
cg04808506	0.002963	0.005197	0.56877	0.007991	0.00512	0.11907	0.009056	0.005491	0.09964
cg04815371	0.000276	0.002603	0.91558	-0.00576	0.002112	0.00656	-0.00544	0.002361	0.02154
cg04834956	0.01136	0.005173	0.02849	0.01151	0.005265	0.02923	0.009297	0.005752	0.10662
cg04841389	0.000484	0.003706	0.89621	-0.00373	0.003403	0.27406	-0.00445	0.003615	0.21899
cg04846781	0.000147	0.001128	0.89621	0.002027	0.001011	0.04544	0.002025	0.001096	0.06514
cg04847548	-0.00116	0.000719	0.10825	-0.00089	0.000725	0.2181	-0.00088	0.00079	0.26657
cg04860563	0.002196	0.001438	0.12715	0.000367	0.001395	0.79257	0.000729	0.001494	0.62575
cg04863679	0.009558	0.004486	0.03351	0.000497	0.002519	0.84374	0.000145	0.002767	0.9581
cg04872123	0.005264	0.003582	0.14215	-0.00397	0.002232	0.07588	-0.00394	0.002472	0.11149
cg04880558	-0.00153	0.000922	0.09703	-0.00103	0.00093	0.27072	-0.00171	0.001002	0.08762
cg04882995	-0.00157	0.002019	0.43565	-0.0001	0.002009	0.95953	-0.00086	0.002175	0.69387
cg04911180	0.005379	0.004333	0.21491	-0.00148	0.002179	0.49813	0.000746	0.002171	0.73115
cg04911940	4.3e-05	0.000988	0.96538	0.000461	0.001005	0.64664	0.000827	0.001116	0.45893
cg04915173	-0.00048	0.001832	0.79441	0.000178	0.001851	0.92339	-0.0006	0.001967	0.76044
cg04923845	-0.0005	0.001469	0.7328	0.001735	0.001036	0.09436	0.001484	0.001103	0.17921
cg04927360	-0.00104	0.001111	0.34886	-0.00034	0.001111	0.75685	-0.00051	0.001193	0.66795
cg04938317	-0.00327	0.002347	0.16445	-0.00763	0.002003	0.00015	-0.00673	0.002148	0.00183
cg04957663	0.004601	0.002546	0.07122	-0.00136	0.001988	0.49434	-8e-05	0.002134	0.9714
cg04960880	0.000664	0.001189	0.57695	0.00064	0.001208	0.59615	0.000878	0.001283	0.49392
cg04970287	0.0171	0.01515	0.25959	0.00885	0.01534	0.56417	0.003951	0.016	0.80512
cg04974130	0.003998	0.003133	0.20251	0.01036	0.002599	7e-05	0.01048	0.002815	0.00022
cg04982951	-0.00087	0.00118	0.46127	-0.00028	0.001173	0.81442	-0.00018	0.001283	0.89058
cg05005308	0.01345	0.007098	0.05858	0.01669	0.007134	0.01959	0.01621	0.007579	0.03286
cg05015185	-0.00086	0.001862	0.64251	0.00288	0.001611	0.07423	0.002178	0.00168	0.19545
cg05037863	0.006106	0.002688	0.02343	0.001924	0.002369	0.41684	0.002438	0.002593	0.34758
cg05045332	-0.00026	0.002272	0.91024	-0.00347	0.001993	0.08251	-0.00467	0.002091	0.02583
cg05053818	-0.00366	0.002808	0.19279	-0.00592	0.002748	0.03161	-0.00589	0.002962	0.04719
cg05053978	-0.00326	0.007484	0.66368	-0.00357	0.00758	0.63736	-0.00878	0.008166	0.28302
cg05067717	8.3e-05	0.002806	0.97642	-0.00199	0.002638	0.45078	-0.0016	0.002869	0.57649
cg05071898	-0.00054	0.000567	0.34269	-0.00053	0.000577	0.36121	-0.00045	0.000627	0.47431
cg05102015	-0.00045	0.001658	0.78826	7.3e-05	0.001663	0.96519	0.00068	0.001813	0.70788
cg05106785	0.000737	0.002434	0.76214	-0.00258	0.002277	0.25716	-0.00227	0.002463	0.35658
cg05113000	-9.71e-06	0.000937	0.99173	0.000744	0.000924	0.42091	0.00082	0.000997	0.41143
cg05115679	0.000802	0.002177	0.7128	0.000389	0.002188	0.85879	0.001099	0.002373	0.64334
cg05120028	0.003656	0.001799	0.04261	0.006056	0.001597	0.00016	0.004461	0.001729	0.01016
cg05120501	0.000667	0.001698	0.69471	0.00015	0.001733	0.93116	-0.00078	0.001866	0.67649
cg05129081	0.004061	0.004886	0.40615	0.001854	0.004898	0.70523	0.002564	0.005278	0.62732
cg05157371	0.001782	0.00127	0.16092	0.000665	0.001264	0.59935	0.001175	0.001364	0.38947
cg05199682	-0.00264	0.003002	0.38005	-0.00273	0.002942	0.35307	-0.00072	0.003192	0.82176
cg05225431	-0.0006	0.001248	0.62964	-0.00133	0.001255	0.29049	-0.00174	0.001373	0.20507
cg05227556	-0.00073	0.001826	0.68746	-0.0036	0.001615	0.02629	-0.00356	0.001774	0.04535
cg05231888	-0.00212	0.000883	0.01672	-0.00103	0.00083	0.21286	-0.00091	0.000905	0.31447
cg05239311	0.002771	0.001828	0.13003	0.005909	0.001667	0.00042	0.005593	0.001751	0.00148
cg05239791	0.000453	0.00059	0.44299	0.000223	0.000601	0.71075	4.1e-05	0.000661	0.95077
cg05254132	-0.00042	0.000532	0.43369	-0.00059	0.000542	0.27507	-0.0004	0.000599	0.50526
cg05271336	-0.00039	0.001965	0.84251	0.000865	0.001991	0.66419	0.000146	0.002133	0.9454
cg05292788	0.001161	0.00292	0.69101	-0.0012	0.002775	0.66596	-0.00055	0.002985	0.85279
cg05298224	-0.00306	0.00409	0.45527	-0.00298	0.003997	0.4563	-0.00158	0.00431	0.71333
cg05312338	-0.00044	0.000622	0.48105	-6e-05	0.000628	0.92514	0.000294	0.000693	0.67158
cg05331731	-0.00514	0.005702	0.36754	-0.00556	0.005675	0.32745	-0.00375	0.006153	0.54271
cg05343739	-0.00033	0.001158	0.77587	0.000564	0.001157	0.62595	0.000596	0.001264	0.63734
cg05356738	0.00012	0.000687	0.86137	0.000413	0.000696	0.55314	0.000286	0.000761	0.70721
cg05358439	-0.00095	0.001096	0.38868	-0.00103	0.001114	0.3538	-0.00086	0.001202	0.47601
cg05370853	-0.01924	0.007686	0.0126	-0.02212	0.007312	0.0026	-0.01898	0.007965	0.01756
cg05381852	0.001591	0.001577	0.31324	-0.00011	0.001497	0.94235	-0.00016	0.001652	0.9241
cg05407396	-0.00083	0.003807	0.82764	-0.00311	0.003784	0.41101	-0.00124	0.004107	0.76208
cg05412141	0.000244	0.000413	0.55423	0.000179	0.000421	0.67106	8.5e-05	0.00046	0.85386
cg05423418	0.003368	0.003702	0.3633	-0.00585	0.002273	0.01023	-0.00601	0.002441	0.01404
cg05434863	-0.00184	0.001068	0.08504	-0.0016	0.001092	0.14401	-0.00195	0.001171	0.09612
cg05437995	0.003804	0.002212	0.08595	-0.00186	0.001578	0.23832	-0.00388	0.001688	0.02198
cg05452618	0.000871	0.001385	0.52976	0.000684	0.001413	0.62836	0.000387	0.001532	0.80074
cg05471465	-0.00035	0.001905	0.85408	0.001654	0.001844	0.37022	0.000529	0.002022	0.79385
cg05471725	7.8e-05	0.000842	0.92663	-0.00025	0.000849	0.76494	-0.00025	0.000907	0.78033
cg05473289	-0.00572	0.003981	0.15163	-0.00357	0.003967	0.36876	-0.00049	0.004301	0.90932
cg05483184	-0.00333	0.001685	0.04847	-0.00128	0.001638	0.43636	-0.00051	0.001787	0.77486
cg05486924	-0.01363	0.005282	0.01008	-0.00018	0.001954	0.92624	-0.00136	0.002054	0.50718
cg05490132	-0.0011	0.001187	0.35475	-0.00106	0.001211	0.38156	-0.00088	0.001327	0.50898
cg05495351	-0.00147	0.002661	0.57963	0.001862	0.002273	0.41311	0.001615	0.00246	0.51163
cg05500783	-0.0003	0.003247	0.92719	-0.00549	0.002926	0.06095	-0.00371	0.003149	0.23875
cg05521538	0.002294	0.00439	0.60156	0.000678	0.004285	0.87426	0.000595	0.004503	0.8949
cg05542800	0.000426	0.000803	0.59601	0.00098	0.000797	0.21916	0.00058	0.000863	0.50167
cg05550349	0.002547	0.001966	0.19569	0.003134	0.002004	0.11832	0.00372	0.002143	0.08321
cg05569328	-0.00716	0.004063	0.07868	-0.00345	0.001923	0.07331	-0.00328	0.002045	0.10925
cg05575393	0.000579	0.001395	0.67841	0.00078	0.001407	0.57943	0.001412	0.001538	0.35881
cg05596841	0.003213	0.003136	0.30601	-0.00149	0.002564	0.5625	-0.00115	0.002816	0.68245
cg05598103	0.000977	0.001851	0.59791	0.00066	0.00187	0.72437	0.000883	0.002021	0.66237
cg05606948	0.001546	0.001193	0.19545	0.000772	0.0012	0.52042	0.000644	0.001257	0.60866
cg05614351	-0.00048	0.001281	0.70987	-0.00136	0.001289	0.29021	-0.0013	0.001398	0.35167
cg05619785	0.001409	0.002087	0.49971	-0.0021	0.001856	0.25854	-0.00059	0.002033	0.77305
cg05627083	0.005458	0.003656	0.13598	0.01101	0.003217	0.00066	0.01079	0.003465	0.00195
cg05649229	-0.00029	0.000642	0.64962	0.000178	0.000644	0.78198	0.000336	0.000702	0.63276
cg05661333	-0.00109	0.001043	0.29475	-0.00058	0.001044	0.58187	-0.00096	0.001132	0.39748
cg05671070	-0.0013	0.000816	0.11244	-0.00106	0.000827	0.20269	-0.00102	0.000901	0.25983
cg05680111	0.005402	0.004037	0.1813	-0.00611	0.002809	0.03012	-0.00644	0.003079	0.03691
cg05696684	-0.00128	0.001426	0.37124	-0.00116	0.001446	0.42185	-0.00129	0.001548	0.40542
cg05709567	0.001287	0.001272	0.31184	0.001645	0.001297	0.20522	0.001297	0.001409	0.35779
cg05721515	-0.00293	0.001477	0.04742	-0.00254	0.001498	0.09047	-0.00339	0.00163	0.03803
cg05775542	-0.00085	0.002327	0.71453	0.000226	0.002326	0.92263	0.000615	0.002537	0.80864
cg05812266	-0.00895	0.003965	0.02429	-0.0068	0.003999	0.08964	-0.00648	0.004409	0.14241
cg05813703	-0.004	0.002646	0.1315	-0.00242	0.002579	0.34756	-0.00362	0.002809	0.19783
cg05836043	0.01205	0.006457	0.06244	0.01015	0.006521	0.12027	0.01052	0.006902	0.12813
cg05837769	-0.00089	0.001795	0.61886	-0.00071	0.001795	0.69305	0.00046	0.001921	0.81079
cg05871781	0.000353	0.000939	0.70752	-8e-05	0.000944	0.9349	-0.00022	0.001014	0.82805
cg05889186	0.005614	0.006064	0.3549	0.009541	0.006132	0.12025	0.01253	0.006558	0.05655
cg05905124	0.001406	0.003004	0.63998	-0.00291	0.002403	0.22647	-0.00191	0.002573	0.45761
cg05907986	-0.00022	0.001304	0.865	-0.00091	0.00131	0.48699	-0.00132	0.001428	0.35512
cg05909390	0.000617	0.001256	0.6235	0.000398	0.001276	0.75522	0.001165	0.00138	0.3988
cg05934984	0.000808	0.002571	0.75354	-0.00179	0.002526	0.47892	-0.0023	0.002623	0.38013
cg05935283	1.2e-05	0.000405	0.97596	3.9e-05	0.000413	0.92537	-9e-05	0.000449	0.84059
cg05939647	0.000141	0.001312	0.91436	-0.00046	0.001326	0.72843	-9e-05	0.001456	0.94955
cg05956076	0.005124	0.003286	0.11936	-0.00308	0.002266	0.17499	-0.00104	0.002455	0.67317
cg05967487	0.0007	0.003241	0.8291	0.003644	0.00271	0.17928	0.004722	0.002907	0.10487
cg05972518	0.005306	0.00273	0.05236	-0.00193	0.001828	0.29034	-0.00064	0.002012	0.74964
cg05977276	-0.00443	0.002699	0.10094	-0.00408	0.002715	0.13373	-0.00439	0.002875	0.12737
cg06002203	-0.0013	0.01296	0.92019	-0.00297	0.01313	0.82128	0.004049	0.0138	0.76926
cg06017364	-0.00124	0.001124	0.27017	-0.00152	0.001142	0.18457	-0.00079	0.001254	0.53074
cg06022942	0.002744	0.001063	0.01008	0.003617	0.001022	0.00043	0.003435	0.001158	0.00316
cg06041567	0.000761	0.000675	0.25989	0.000607	0.000689	0.37852	0.000411	0.00077	0.59414
cg06048750	0.004075	0.003327	0.22109	-0.00372	0.00187	0.04715	-0.00328	0.00203	0.10682
cg06077443	0.00056	0.001811	0.75734	0.000777	0.001833	0.67184	0.000944	0.001986	0.63485
cg06078334	-0.00038	0.001047	0.71773	0.001081	0.001007	0.28366	0.001288	0.00109	0.23795
cg06080941	-0.00192	0.001465	0.18973	-0.002	0.00149	0.17948	-0.00134	0.001627	0.41132
cg06096853	-0.00055	0.000667	0.40615	-0.00036	0.000676	0.59246	-0.00061	0.000743	0.41246
cg06102330	-0.00282	0.001559	0.07085	-0.00212	0.001571	0.17701	-0.00335	0.001756	0.05694
cg06109724	0.000199	0.000666	0.76474	0.000348	0.000677	0.60769	0.000595	0.000707	0.40021
cg06150803	0.008566	0.00774	0.26885	0.005509	0.007841	0.48259	0.001716	0.008574	0.84143
cg06158227	-0.00661	0.002925	0.02428	-0.00575	0.002904	0.04807	-0.00353	0.003157	0.26437
cg06162279	-0.00045	0.000368	0.22266	-0.00041	0.000375	0.27372	-0.00041	0.000412	0.31496
cg06172859	0.000147	0.001098	0.8935	4e-05	0.001118	0.97128	0.000265	0.001203	0.82578
cg06186301	-0.00033	0.001629	0.83891	-0.00054	0.001655	0.74534	-0.00067	0.001788	0.70883
cg06203471	0.000405	0.000515	0.43272	0.000465	0.000526	0.3768	0.00057	0.000573	0.32028
cg06221963	-0.00064	0.0129	0.96016	-0.00302	0.01307	0.81762	0.01217	0.01408	0.3877
cg06230736	0.000918	0.001537	0.55075	0.001475	0.001491	0.32268	0.001374	0.00164	0.40227
cg06246935	-0.00071	0.001217	0.55745	-0.00178	0.001203	0.13868	-0.00138	0.001276	0.27902
cg06259800	0.006979	0.003061	0.02295	-0.0011	0.00206	0.59394	-0.00063	0.002244	0.77827
cg06264879	0.001243	0.001051	0.23702	0.000648	0.001062	0.54189	0.001028	0.001154	0.37324
cg06266853	0.002101	0.001606	0.19124	-0.0003	0.001468	0.83921	0.000701	0.001607	0.66302
cg06266991	-0.00063	0.002376	0.79048	-0.00113	0.0024	0.63752	-0.00103	0.002543	0.68586
cg06268478	0.003783	0.002519	0.13361	-0.00152	0.002097	0.46774	-0.00126	0.002283	0.58165
cg06268875	-0.00837	0.007587	0.27012	-0.00537	0.00765	0.48274	-0.00351	0.008134	0.66611
cg06269753	-0.00411	0.002152	0.05629	-0.00392	0.00214	0.06744	-0.00505	0.002313	0.02934
cg06270244	0.000625	0.001433	0.66307	0.003509	0.00122	0.00415	0.002694	0.001311	0.04034
cg06292891	0.00235	0.00251	0.34947	-0.00209	0.001873	0.26427	-0.00192	0.002045	0.34802
cg06305048	-1e-05	0.001136	0.99097	0.000608	0.00113	0.59111	0.000381	0.001207	0.75263
cg06323693	7.4e-05	0.001173	0.94963	-0.0005	0.001189	0.67519	-0.00055	0.001287	0.66975
cg06324507	-0.00066	0.002276	0.77308	-0.0044	0.001842	0.0171	-0.00413	0.002035	0.04304
cg06336221	0.001158	0.001136	0.30819	-0.00031	0.001116	0.7835	9e-05	0.001214	0.94089
cg06351503	0.002335	0.001688	0.16693	-0.00144	0.001375	0.2959	-0.00055	0.001499	0.71389
cg06357748	0.01892	0.004893	0.00012	0.02323	0.0048	0	0.02021	0.005228	0.00012
cg06358108	0.001484	0.001988	0.4556	-0.00203	0.001601	0.20587	-0.00198	0.001757	0.26118
cg06365270	0.001686	0.001792	0.34724	-0.00247	0.001397	0.07765	-0.00195	0.001532	0.20349
cg06378490	-0.00055	0.00239	0.81679	0.001782	0.002365	0.45125	0.000804	0.002527	0.75046
cg06378494	0.000854	0.001283	0.50594	0.001651	0.001291	0.20132	0.002094	0.001433	0.14449
cg06383798	-0.00054	0.00123	0.66198	-0.0004	0.001228	0.74576	-0.00067	0.001326	0.61419
cg06420179	0.003119	0.000924	0.00078	0.00324	0.000945	0.00065	0.002879	0.001036	0.00563
cg06450397	-0.00493	0.00534	0.3565	-0.0049	0.005284	0.35392	-0.00578	0.006027	0.33811
cg06466689	0.001565	0.002516	0.53435	0.000896	0.002569	0.72735	0.000669	0.002513	0.7902
cg06479653	0.002258	0.001887	0.23186	0.001909	0.001907	0.31722	0.003122	0.00206	0.13025
cg06482428	-0.00199	0.004954	0.68853	0.01023	0.003151	0.00123	0.01007	0.003465	0.00379
cg06494227	0.000657	0.000992	0.50818	0.001389	0.000974	0.15458	0.001171	0.001056	0.26803
cg06510438	-0.00162	0.003866	0.67541	0.007465	0.002824	0.00841	0.00708	0.003068	0.02139
cg06511678	-0.00233	0.004024	0.56219	0.002288	0.003522	0.51603	0.002058	0.003848	0.59306
cg06512249	-0.00215	0.005295	0.68457	0.000676	0.005055	0.89363	0.001747	0.005323	0.74291
cg06513958	-0.00255	0.002774	0.35862	-0.00357	0.002619	0.17363	-0.00283	0.002883	0.32734
cg06518831	-0.00358	0.001458	0.01438	-0.00266	0.001412	0.0605	-0.00273	0.00155	0.07835
cg06519422	-0.00587	0.004872	0.22876	-0.00536	0.004831	0.26801	-0.00613	0.005222	0.24111
cg06520450	0.002075	0.001652	0.20964	0.000892	0.001637	0.58587	0.001558	0.001776	0.38071
cg06531176	-0.00174	0.001196	0.14565	-0.00184	0.001212	0.12999	-0.00193	0.001333	0.14801
cg06538238	0.001906	0.001797	0.28923	0.002126	0.001814	0.24165	0.002966	0.002002	0.13908
cg06539391	-0.00038	0.002562	0.88102	-0.00107	0.002334	0.64533	-8e-05	0.002513	0.97392
cg06550200	-0.00229	0.01175	0.84538	0.00234	0.01194	0.84472	-0.0025	0.0128	0.84545
cg06557067	0.000353	0.001047	0.73585	0.000492	0.001069	0.64542	0.00041	0.001168	0.72571
cg06560300	0.000485	0.000517	0.34839	0.000613	0.000516	0.23572	0.000413	0.000566	0.46596
cg06563300	-0.00153	0.005228	0.7695	-0.00101	0.005274	0.84891	-0.00012	0.005562	0.98323
cg06571075	0.000698	0.005233	0.89387	0.01276	0.003934	0.00124	0.01103	0.004226	0.00931
cg06578832	0.000498	0.001629	0.75996	-0.00162	0.00158	0.30615	-0.00026	0.001682	0.87812
cg06580770	0.002427	0.003545	0.49385	-0.00434	0.002394	0.07016	-0.00217	0.002606	0.40586
cg06591447	-0.00162	0.002946	0.58338	-0.00093	0.002988	0.75565	-0.00059	0.003056	0.84775
cg06601475	0.001093	0.000823	0.18448	0.000866	0.000838	0.3016	0.000497	0.000919	0.58903
cg06609051	0.003685	0.003722	0.3226	-0.00086	0.003354	0.79861	-0.00147	0.003572	0.68019
cg06623197	-0.0016	0.003679	0.66335	0.002973	0.002807	0.28997	0.002487	0.003018	0.41042
cg06626102	0.004373	0.005181	0.3989	0.005554	0.005243	0.28986	0.005787	0.005669	0.30777
cg06647360	0.005695	0.004298	0.18566	0.005711	0.004381	0.19287	0.007606	0.004973	0.12673
cg06657944	-0.00265	0.002092	0.205	-0.00251	0.002134	0.24057	-0.00406	0.002291	0.07664
cg06665485	0.000145	0.000984	0.88254	0.000316	0.001007	0.75348	0.000505	0.001103	0.64699
cg06671964	0.002717	0.001651	0.10028	0.00102	0.001597	0.52331	0.000909	0.001732	0.59973
cg06674436	-0.00024	0.000357	0.50161	-0.00034	0.000364	0.34894	-0.00039	0.000394	0.31889
cg06675904	0.001132	0.000885	0.20146	0.000923	0.0009	0.3053	0.000824	0.000951	0.38644
cg06689259	0.000413	0.001305	0.75182	0.000288	0.00133	0.82878	0.000876	0.001471	0.55189
cg06696874	-0.00023	0.001547	0.8803	-0.00155	0.001475	0.29464	-0.00173	0.001631	0.28926
cg06700209	0.000214	0.003079	0.94465	0.007421	0.002264	0.0011	0.006737	0.002471	0.00662
cg06704969	0.002231	0.004272	0.60162	-0.00074	0.004046	0.85471	0.002289	0.004303	0.59503
cg06706813	-0.00578	0.006229	0.35407	0.004999	0.002092	0.01715	0.005085	0.002296	0.02723
cg06707406	-0.00281	0.002673	0.29389	-0.00563	0.002553	0.02775	-0.00603	0.002799	0.03161
cg06720082	0.001529	0.001222	0.21124	0.001484	0.001238	0.23139	0.001776	0.001348	0.18813
cg06720722	0.004573	0.005123	0.37237	-0.00182	0.004928	0.71208	-0.00088	0.005287	0.86777
cg06722503	-0.00027	0.000995	0.7879	0.0011	0.000941	0.24278	0.001185	0.000958	0.21649
cg06724409	0.004874	0.002866	0.08949	-0.00099	0.002312	0.66973	-0.0017	0.00255	0.50449
cg06742440	-0.00312	0.002478	0.20872	-0.00075	0.001877	0.68947	-0.00116	0.002045	0.57195
cg06749295	0.000824	0.002111	0.69624	0.002374	0.002124	0.26419	0.000837	0.002297	0.71586
cg06749514	-0.00106	0.000556	0.05716	-0.00083	0.000561	0.13731	-0.00135	0.000598	0.02435
cg06756557	-0.00173	0.001043	0.09802	-0.00153	0.001049	0.146	-0.00165	0.001165	0.15594
cg06773116	0.002068	0.007445	0.78124	0.003814	0.007581	0.61509	0.005038	0.008184	0.53842
cg06804625	-0.00198	0.002204	0.36828	-0.00595	0.001731	0.00063	-0.00529	0.001872	0.00493
cg06805323	-0.0046	0.002354	0.05128	-0.00449	0.002391	0.06108	-0.00414	0.002588	0.1104
cg06808305	-0.00558	0.004453	0.21063	-0.009	0.00439	0.04072	-0.01036	0.004688	0.02748
cg06817802	0.000695	0.0006	0.24689	-8e-05	0.000586	0.89753	-0.00011	0.000615	0.85579
cg06820197	-0.00072	0.000848	0.39955	-0.00062	0.000862	0.47394	-0.00035	0.000941	0.70982
cg06824720	0.001401	0.002193	0.52311	-0.00271	0.001945	0.16392	-0.00297	0.00213	0.16435
cg06825512	-0.00664	0.004154	0.11015	-0.00586	0.004199	0.16366	-0.00466	0.00449	0.29983
cg06836849	0.002651	0.001297	0.04134	0.003468	0.001294	0.00756	0.003522	0.001374	0.01061
cg06867612	0.002931	0.001989	0.14118	-0.00136	0.001649	0.41014	-0.00147	0.001799	0.41549
cg06870728	-0.00046	0.001376	0.73879	-0.00052	0.00138	0.70418	-0.00148	0.001513	0.32735
cg06871764	0.008999	0.01016	0.37597	0.007879	0.01035	0.44668	0.0041	0.01085	0.70564
cg06872047	0.001963	0.001307	0.13368	0.000964	0.001284	0.45329	0.000817	0.001381	0.55443
cg06873316	0.000395	0.001978	0.84163	0.004067	0.001694	0.01666	0.00351	0.001786	0.04994
cg06878311	0.002217	0.002774	0.42449	-0.00399	0.001964	0.04289	-0.00441	0.002148	0.04041
cg06892049	-0.00425	0.003058	0.16519	0.0006	0.002827	0.83202	0.000969	0.00292	0.7401
cg06899237	-0.00951	0.003525	0.00715	-0.00713	0.003306	0.0315	-0.0075	0.003593	0.03738
cg06917634	0.00022	0.000515	0.6694	-0.0001	0.00052	0.84153	-2e-05	0.000571	0.96575
cg06942978	0.000782	0.000942	0.40654	0.000516	0.000954	0.58834	0.000492	0.001054	0.64086
cg06950309	0.004631	0.001853	0.01269	0.003102	0.001822	0.08904	0.00377	0.001995	0.05935
cg06968241	0.00147	0.001565	0.3479	-0.00074	0.001431	0.60747	-0.00113	0.001555	0.46708
cg07010582	0.001774	0.004948	0.72007	-0.0001	0.005036	0.98366	-0.00066	0.005601	0.90573
cg07030336	-9e-05	0.000715	0.89685	-0.0002	0.000729	0.77998	4.8e-05	0.00079	0.95206
cg07040435	-0.00021	0.001035	0.8359	-7e-05	0.001055	0.94961	-7e-05	0.001134	0.94779
cg07045199	-0.00325	0.002331	0.16387	-0.00412	0.002351	0.08016	-0.00409	0.002572	0.11238
cg07083023	-0.00239	0.003412	0.48319	-0.00218	0.003483	0.53077	-0.00439	0.003917	0.26344
cg07088771	-0.00403	0.006337	0.52536	-0.00964	0.006334	0.12849	-0.01047	0.006742	0.12085
cg07122553	0.003747	0.002714	0.16795	-0.0031	0.002171	0.15343	-0.00341	0.002356	0.14837
cg07132449	-0.00051	0.001134	0.65063	-0.00048	0.001149	0.67775	-0.00034	0.001249	0.78561
cg07139946	0.002838	0.001688	0.09331	-0.00076	0.001459	0.60156	-0.00042	0.001582	0.78945
cg07142285	-0.00034	0.004497	0.93908	-0.00134	0.004571	0.76888	-0.00388	0.004886	0.42799
cg07148038	0.000744	0.001945	0.70195	-0.00278	0.001803	0.12306	-0.00293	0.001969	0.13754
cg07152001	0.001862	0.001258	0.13956	0.000502	0.001233	0.68402	0.001116	0.001331	0.40215
cg07164109	0.000942	0.001263	0.45575	0.000564	0.001282	0.66031	0.0012	0.001387	0.38715
cg07169712	0.000577	0.001404	0.68104	0.000467	0.001425	0.74307	0.000662	0.001521	0.66347
cg07175433	0.01032	0.004489	0.02177	0.004383	0.004103	0.28582	0.006881	0.004424	0.12041
cg07185587	0.003274	0.004334	0.45029	-0.00726	0.002804	0.00986	-0.00567	0.003047	0.06328
cg07204550	-0.00121	0.004041	0.76406	0.008312	0.002813	0.00325	0.006468	0.002978	0.03033
cg07207891	0.000119	0.000946	0.9002	0.000538	0.000959	0.57489	0.000637	0.001047	0.54342
cg07208565	0.003231	0.001313	0.01413	0.002333	0.001309	0.07531	0.002353	0.001439	0.10265
cg07211874	-0.00016	0.002008	0.93668	-0.00097	0.001994	0.62772	-0.00113	0.002154	0.59866
cg07216529	0.000513	0.000999	0.60756	0.000437	0.00102	0.6687	0.000795	0.001109	0.47413
cg07232648	0.001431	0.000675	0.03451	0.001383	0.000689	0.04504	0.001064	0.00075	0.15689
cg07236911	-0.00102	0.000478	0.03391	-0.00092	0.000487	0.0585	-0.00115	0.000524	0.02918
cg07237769	-0.00097	0.004045	0.81126	-0.00173	0.004095	0.67261	0.002186	0.003417	0.5226
cg07250128	0.001927	0.001577	0.22223	0.00063	0.001565	0.68734	0.000767	0.001699	0.65177
cg07269053	-0.01752	0.003697	0	-0.01492	0.003049	0	-0.0155	0.003295	0
cg07285213	0.000492	0.00193	0.79876	-0.00092	0.001914	0.62932	-0.00201	0.00205	0.32646
cg07292442	-0.00025	0.00135	0.85468	-0.00045	0.001307	0.7327	-7e-05	0.001415	0.963
cg07300384	-0.00065	0.002344	0.78213	-0.00576	0.001963	0.00343	-0.00422	0.002172	0.0527
cg07303840	0.001135	0.001752	0.51736	-0.00068	0.001694	0.68664	-0.00014	0.001824	0.941
cg07306331	0.001873	0.001562	0.23115	0.000595	0.001562	0.70367	0.000556	0.001724	0.74709
cg07315356	-0.00076	0.001326	0.5677	-0.00104	0.001345	0.43881	-0.00046	0.001481	0.7538
cg07316313	0.002479	0.002891	0.39143	-0.00284	0.002135	0.18372	-0.00264	0.002298	0.25159
cg07340708	-0.00078	0.002831	0.78231	-0.0038	0.002773	0.17093	-0.00259	0.003008	0.39007
cg07345515	-0.0051	0.004187	0.22391	-0.00963	0.003722	0.00992	-0.00825	0.004065	0.0428
cg07354253	-0.00126	0.001494	0.3976	0.000126	0.001454	0.93108	-0.0014	0.001543	0.36515
cg07376916	0.004551	0.002272	0.04564	0.006158	0.002182	0.00492	0.006175	0.00239	0.01004
cg07377172	-0.00248	0.002749	0.36802	-0.00717	0.00246	0.00368	-0.00761	0.002648	0.00422
cg07380026	-0.00264	0.003058	0.38889	-0.00315	0.003032	0.29896	-0.00243	0.003256	0.45531
cg07383950	-0.00051	0.000737	0.48481	4e-05	0.000722	0.95568	0.000412	0.000782	0.59851
cg07385490	-0.00194	0.001765	0.27193	-0.00079	0.001786	0.65839	-0.00071	0.001976	0.72003
cg07392482	0.00842	0.004059	0.03847	0.000973	0.002752	0.72391	0.001795	0.002966	0.54524
cg07400294	0.001612	0.003706	0.6638	-0.0006	0.003715	0.8719	0.000487	0.003997	0.90304
cg07402669	3.2e-05	0.004437	0.99424	0.01168	0.003011	0.00012	0.01	0.003277	0.00238
cg07412758	-0.00141	0.001139	0.21517	-0.00125	0.001164	0.28187	-0.0006	0.001253	0.63056
cg07436579	0.004092	0.001858	0.02799	6.5e-05	0.001332	0.96132	4.9e-05	0.001452	0.97319
cg07436807	-0.00017	0.000982	0.86481	-0.00072	0.000991	0.46458	-0.00088	0.001071	0.41052
cg07441854	0.002735	0.002224	0.21914	-0.00092	0.001929	0.63255	-0.00039	0.002125	0.85281
cg07442476	-0.00177	0.002113	0.4033	-0.00135	0.002128	0.52638	-0.00043	0.002308	0.85164
cg07449105	0.001519	0.003915	0.69823	-0.00258	0.003873	0.5054	-0.00197	0.004018	0.62469
cg07463963	0.003121	0.001817	0.08642	0.000942	0.001752	0.59112	-6e-05	0.001927	0.97673
cg07467062	-0.00525	0.002283	0.02174	-0.00457	0.002301	0.04738	-0.00448	0.002495	0.07297
cg07481886	-0.00042	0.004537	0.92614	-0.00109	0.004576	0.81114	-0.00134	0.005018	0.78994
cg07485305	0.000421	0.001644	0.7978	-0.00128	0.001553	0.41189	-0.00096	0.001682	0.56788
cg07493874	-0.00759	0.003461	0.02869	-0.00802	0.003122	0.01044	-0.00814	0.003301	0.01394
cg07500501	5.8e-05	0.000644	0.92863	-2e-05	0.000656	0.97983	-0.00054	0.000713	0.4488
cg07502333	-0.00081	0.001217	0.50653	-0.00218	0.001182	0.06523	-0.00249	0.001273	0.05125
cg07505014	0.000767	0.001868	0.68163	0.000576	0.001888	0.76025	-0.00021	0.002034	0.91886
cg07510282	0.003872	0.002698	0.15178	0.001549	0.002451	0.52753	0.001008	0.002666	0.70549
cg07514107	0.000228	0.002582	0.92952	-0.00352	0.002349	0.13467	-0.00327	0.002542	0.19831
cg07516470	9e-05	0.000791	0.90987	0.000226	0.00079	0.77478	-0.00014	0.00088	0.87613
cg07517487	0.000268	0.000419	0.52374	0.000158	0.000426	0.71183	0.000128	0.000466	0.78402
cg07518714	0.00292	0.006006	0.627	0.002814	0.00612	0.64576	0.004695	0.006464	0.46792
cg07520673	0.001292	0.002769	0.64088	-0.00327	0.002334	0.16156	-0.00357	0.002518	0.15672
cg07524919	0.01374	0.01445	0.34215	0.0155	0.01472	0.29266	0.01445	0.01569	0.35734
cg07529754	-0.00273	0.003408	0.42371	0.003258	0.00286	0.25515	0.002977	0.002861	0.29851
cg07535133	0.0022	0.001428	0.12384	0.001886	0.001456	0.19566	0.0024	0.001615	0.13793
cg07572131	-0.00029	0.000877	0.741	0.000176	0.00089	0.84357	0.00043	0.000975	0.65972
cg07578663	0.000299	0.000675	0.65824	0.000608	0.000682	0.37355	0.000585	0.00076	0.44143
cg07588102	-0.00069	0.0007	0.32767	-0.0007	0.000715	0.3304	-0.00067	0.00078	0.39409
cg07589143	-0.00017	0.000986	0.86357	0.000219	0.000989	0.82489	-0.0001	0.001076	0.92659
cg07603815	0.000858	0.001168	0.46265	0.000973	0.001186	0.41249	0.001334	0.001288	0.30082
cg07609381	-0.00143	0.000978	0.14345	-0.00135	0.000996	0.17467	-0.0017	0.001088	0.11925
cg07611000	5.9e-05	0.000622	0.92388	0.000251	0.00063	0.69011	0.000578	0.000692	0.40374
cg07638098	-8e-05	0.000705	0.91425	-8e-05	0.000719	0.91029	-2.74e-06	0.000772	0.99717
cg07639900	-0.00062	0.001125	0.5799	-0.00045	0.001149	0.69293	-0.00055	0.001264	0.66289
cg07643096	-0.0019	0.003736	0.61178	0.006122	0.003126	0.0506	0.005557	0.003315	0.09429
cg07645888	0.002303	0.002435	0.3446	0.000509	0.002392	0.83162	0.001101	0.002536	0.66452
cg07654762	0.002582	0.003758	0.49237	-0.00543	0.003036	0.07398	-0.00451	0.003288	0.17097
cg07674570	-0.00149	0.001612	0.35501	-0.00085	0.001525	0.57665	-0.00137	0.00164	0.40556
cg07693058	0.001422	0.001254	0.25723	0.002017	0.001266	0.11157	0.002305	0.001377	0.09486
cg07695835	-0.00456	0.005797	0.43216	0.006543	0.00511	0.20087	0.004937	0.005435	0.3641
cg07717083	0.000173	0.003633	0.96194	-0.0066	0.003089	0.03296	-0.00696	0.003374	0.03961
cg07720188	0.006346	0.005194	0.22224	0.007402	0.00529	0.16223	0.005697	0.005681	0.31646
cg07725191	0.000213	0.001069	0.84247	3.9e-05	0.00109	0.97149	0.000179	0.001169	0.87835
cg07725536	0.00013	0.002043	0.94912	-0.00105	0.002049	0.60965	-0.00042	0.002171	0.84794
cg07728485	0.000167	0.000402	0.67684	-0.00018	0.0004	0.65997	-0.00016	0.000435	0.71926
cg07732471	0.000578	0.001303	0.65762	0.000502	0.001327	0.70567	0.001364	0.001407	0.33262
cg07745624	0.004139	0.004697	0.37858	0.01275	0.004073	0.00182	0.01703	0.004382	0.00012
cg07776900	0.000987	0.000963	0.30601	0.000534	0.000971	0.58243	0.000905	0.00104	0.38452
cg07781364	0.00041	0.003983	0.91811	-0.00451	0.003783	0.23312	-0.00319	0.00413	0.44053
cg07783480	0.00091	0.002218	0.68183	-0.00369	0.001918	0.05507	-0.00314	0.002082	0.13261
cg07790176	0.0055	0.003348	0.10094	0.000474	0.002797	0.86539	-0.0011	0.003022	0.71542
cg07797421	-0.00095	0.001754	0.58852	-0.00176	0.001769	0.32054	-0.00211	0.001931	0.27467
cg07801569	-0.00694	0.002163	0.0014	-0.00676	0.001987	0.00072	-0.00643	0.002138	0.00274
cg07806164	0.00026	0.001148	0.82079	0.001152	0.001147	0.31566	0.001114	0.00127	0.3809
cg07810106	-0.00027	0.001026	0.79059	0.000603	0.001016	0.55314	0.001116	0.001086	0.30447
cg07810190	0.001664	0.004756	0.72651	-0.00054	0.00475	0.90995	-0.00042	0.005054	0.93393
cg07814977	-0.00435	0.002713	0.10922	-0.0046	0.002618	0.07936	-0.00452	0.002791	0.10624
cg07833104	0.006146	0.005547	0.26827	-0.00151	0.004898	0.75786	-0.00331	0.005004	0.50831
cg07838680	-0.00045	0.001156	0.69726	0.000648	0.001125	0.56478	0.000142	0.001201	0.90595
cg07839627	-0.0059	0.002173	0.00679	-0.00506	0.002108	0.01663	-0.00525	0.002269	0.0211
cg07843262	0.000108	0.000834	0.89736	0.000459	0.00083	0.58039	0.000106	0.000894	0.90529
cg07846220	-0.00035	0.005551	0.94952	0.01101	0.00428	0.01031	0.01042	0.004653	0.02556
cg07861448	-0.0179	0.007725	0.0208	0.001507	0.004389	0.73146	0.001868	0.004698	0.69102
cg07870237	-0.00274	0.004974	0.58252	0.006769	0.002185	0.00204	0.005885	0.002377	0.0136
cg07871485	0.000524	0.00113	0.64287	0.000909	0.001131	0.42182	0.001264	0.001225	0.30256
cg07883762	0.001037	0.002516	0.68041	-0.00134	0.002472	0.58837	-6.56e-06	0.002651	0.99803
cg07886144	-0.00013	0.000673	0.84466	0.000357	0.000678	0.59836	0.000363	0.000724	0.61639
cg07901188	-0.00152	0.001481	0.30608	-0.00214	0.001494	0.15208	-0.00203	0.001603	0.20545
cg07907745	-0.0016	0.001853	0.38841	-0.00012	0.001811	0.94894	-0.00133	0.00198	0.50356
cg07910408	0.000486	0.001285	0.70561	7.3e-05	0.001303	0.95533	9e-05	0.001408	0.94922
cg07930207	0.000828	0.001595	0.60381	0.000178	0.001611	0.91184	0.000582	0.00172	0.73501
cg07938743	-0.00714	0.003372	0.0345	-0.00223	0.003173	0.4828	-0.00357	0.003444	0.30103
cg07939046	-0.00077	0.002545	0.76356	-0.00105	0.002578	0.68493	-0.00074	0.00231	0.74811
cg07953890	-0.00198	0.004389	0.65274	0.008446	0.003162	0.00775	0.007638	0.003417	0.02582
cg07971188	0.002625	0.002613	0.31544	0.001398	0.002656	0.59881	0.003853	0.002837	0.175
cg07973591	0.001226	0.004057	0.76267	-0.00256	0.004041	0.52619	-0.00278	0.004406	0.52767
cg07974511	0.000978	0.002163	0.65124	0.004782	0.001865	0.01057	0.003954	0.001989	0.04736
cg07989490	0.000342	0.001043	0.7431	0.00015	0.001063	0.88761	0.000515	0.001163	0.65836
cg07989511	-0.00051	0.000537	0.34012	-0.00036	0.000545	0.50804	-0.00061	0.000553	0.26993
cg08006166	-3e-05	0.000311	0.9114	-6e-05	0.000317	0.85447	-0.00015	0.000348	0.66588
cg08008931	-0.00025	0.000671	0.70498	0.000348	0.000652	0.59413	0.000111	0.000709	0.8757
cg08026412	-0.00052	0.001215	0.66745	-0.00072	0.001239	0.56086	-0.00044	0.001346	0.74259
cg08027810	-0.00461	0.005501	0.40264	-0.00179	0.005169	0.72893	-0.00201	0.00563	0.72157
cg08029996	0.001041	0.000895	0.24496	0.001214	0.000908	0.18179	0.00082	0.000991	0.40829
cg08035213	0.001555	0.0012	0.19562	0.000141	0.001155	0.90307	-3e-05	0.001251	0.98394
cg08037727	-0.0013	0.003197	0.68522	0.002708	0.002695	0.31528	0.004029	0.002823	0.15398
cg08040824	0.005701	0.002086	0.00645	0.002664	0.001959	0.17444	0.002196	0.002075	0.2902
cg08048963	-0.00213	0.002153	0.32256	-0.00055	0.001965	0.77905	3.5e-05	0.002168	0.98716
cg08054010	0.00113	0.001295	0.38348	0.000987	0.001313	0.45232	0.000785	0.001423	0.58143
cg08066024	0.002886	0.00166	0.08264	0.001161	0.001617	0.47286	0.000762	0.00175	0.66318
cg08084454	0.000841	0.000787	0.28583	0.00071	0.000803	0.37692	0.000242	0.000888	0.78512
cg08088525	0.000108	0.004219	0.97954	-0.00449	0.004066	0.26954	-0.00427	0.004465	0.33949
cg08092050	0.00122	0.001341	0.36352	0.001153	0.001365	0.39866	0.001481	0.001508	0.32638
cg08093277	-0.00577	0.00357	0.10628	-0.00438	0.003591	0.22282	-0.00312	0.003866	0.41956
cg08095532	-0.00078	0.000987	0.42948	-0.00083	0.001008	0.41043	-0.00042	0.001081	0.70058
cg08098450	-2e-05	0.001974	0.9926	0.001189	0.001987	0.54989	0.000811	0.002123	0.7026
cg08099293	-0.0034	0.001346	0.01178	-0.00228	0.001335	0.08796	-0.00204	0.001493	0.17254
cg08103317	-0.00128	0.000809	0.11452	-0.00089	0.000818	0.27668	-0.00114	0.000902	0.20833
cg08111284	0.001127	0.002769	0.68419	-0.00395	0.002027	0.05149	-0.00452	0.002216	0.04203
cg08124278	-0.00028	0.000421	0.50959	-0.00021	0.000428	0.62889	0.000189	0.000458	0.67973
cg08125031	-0.00685	0.005386	0.20376	-0.00426	0.005453	0.43444	-0.00752	0.005817	0.19651
cg08147938	0.00215	0.001307	0.10051	0.002029	0.00132	0.12495	0.002	0.001439	0.16505
cg08162948	-0.00021	0.001754	0.9051	-0.00218	0.001707	0.20226	-0.00172	0.001885	0.36302
cg08189280	0.003955	0.002743	0.14988	0.000702	0.002647	0.79096	0.000818	0.002959	0.78215
cg08210429	0.001012	0.001434	0.48059	-3e-05	0.001433	0.98386	0.000367	0.001584	0.81702
cg08210688	-0.00498	0.002917	0.08848	-0.00046	0.002719	0.86596	-0.00201	0.002973	0.49835
cg08228914	-0.00013	0.000818	0.87695	-0.00029	0.000833	0.7322	-0.00014	0.000909	0.8812
cg08250055	0.002294	0.001644	0.1634	0.001319	0.001638	0.4211	0.002266	0.001755	0.19728
cg08263387	0.000636	0.001383	0.64558	0.000759	0.001412	0.5911	0.001196	0.001528	0.43409
cg08276125	0.000859	0.00155	0.57957	-0.00079	0.001533	0.6075	-0.00083	0.00167	0.62069
cg08277291	0.00332	0.001961	0.09088	-0.00047	0.001683	0.78227	-5e-05	0.001764	0.97809
cg08295072	-0.00099	0.001284	0.44315	-0.00167	0.001267	0.18737	-0.00072	0.001368	0.59672
cg08314666	-0.00354	0.002388	0.13921	-0.00118	0.002316	0.61132	-0.00211	0.002494	0.39813
cg08321268	0.001728	0.001903	0.3641	-0.00249	0.001484	0.09444	-0.00188	0.001646	0.25397
cg08323017	0.001198	0.001148	0.29697	0.001078	0.001169	0.35699	0.001593	0.001242	0.20013
cg08323441	0.002856	0.001925	0.13834	-0.00064	0.001646	0.69535	0.0003	0.001785	0.86645
cg08347183	0.000719	0.000971	0.45933	0.001199	0.000981	0.22189	0.001006	0.001082	0.35308
cg08362880	-0.001	0.00348	0.77481	-0.00318	0.003328	0.33907	-0.0032	0.003564	0.37026
cg08385906	-0.00128	0.000956	0.17991	-0.00112	0.000973	0.25008	-0.00136	0.001054	0.1989
cg08388763	-0.00199	0.005274	0.70653	-0.00215	0.005398	0.69068	-0.00328	0.005894	0.57757
cg08415141	-0.00149	0.002453	0.54346	-0.00167	0.002498	0.50395	-0.0013	0.002628	0.62087
cg08417338	6.2e-05	0.00096	0.94827	0.000833	0.000955	0.38371	0.000349	0.00102	0.7322
cg08425543	0.000904	0.006585	0.89082	0.001741	0.006646	0.7935	0.002612	0.007139	0.71455
cg08432075	0.000937	0.001288	0.46695	8.9e-05	0.001265	0.94413	0.00085	0.001358	0.53169
cg08433725	-0.00196	0.00182	0.28138	-0.00169	0.001847	0.36154	-0.0011	0.002101	0.6011
cg08470053	0.001079	0.001478	0.46565	0.000706	0.001494	0.63672	0.001334	0.001592	0.40239
cg08473330	0.000842	0.002391	0.72499	0.005794	0.00211	0.0062	0.004904	0.002328	0.03563
cg08509427	-0.00196	0.001635	0.23082	-0.00343	0.001603	0.03273	-0.00117	0.001722	0.49531
cg08516507	0.001358	0.008941	0.87932	0.005726	0.009081	0.52855	0.005612	0.009722	0.56405
cg08547617	0.000471	0.001042	0.65131	0.000511	0.001064	0.63144	0.000662	0.001164	0.56983
cg08548748	-0.0035	0.001278	0.00634	-0.00271	0.001277	0.03396	-0.00294	0.001359	0.03105
cg08551680	-0.00032	0.000381	0.39869	-0.00037	0.000388	0.34292	-0.00022	0.000419	0.60438
cg08559712	0.01477	0.004297	0.00063	0.007905	0.003077	0.01042	0.00754	0.003328	0.02384
cg08566056	-0.00276	0.003285	0.40179	-0.00262	0.003254	0.42112	-0.0042	0.003583	0.24183
cg08586892	-0.00083	0.001438	0.56296	-0.00078	0.001454	0.59138	-0.00115	0.001562	0.46075
cg08591579	-0.0015	0.000896	0.09403	-0.0006	0.000879	0.4983	-0.00102	0.000953	0.2866
cg08610403	-0.0013	0.000988	0.18759	-0.00144	0.001004	0.15066	-0.00092	0.001085	0.39708
cg08614871	-0.00348	0.005374	0.51782	-0.01218	0.004522	0.00724	-0.0128	0.004804	0.00796
cg08650890	-0.0061	0.009627	0.52671	0.001985	0.009656	0.83719	0.004893	0.01053	0.64223
cg08651894	-0.00032	0.001973	0.8717	-0.00257	0.001704	0.13193	-0.00128	0.001861	0.49252
cg08660959	-0.00262	0.00103	0.01114	-0.0031	0.001046	0.00317	-0.00323	0.00112	0.00413
cg08661360	-0.00109	0.004618	0.813	-0.00086	0.00468	0.85381	0.002733	0.005014	0.5859
cg08671326	0.001371	0.00144	0.3414	0.000985	0.001454	0.4983	0.000988	0.001618	0.54155
cg08695558	0.000359	0.002059	0.86178	-0.00286	0.001798	0.11213	-0.00238	0.001965	0.22539
cg08701566	-0.00109	0.00236	0.64401	0.001825	0.001866	0.32847	0.00199	0.00195	0.30798
cg08704934	-0.00655	0.004971	0.18782	0.001633	0.00262	0.53314	0.002999	0.002844	0.29217
cg08707112	0.002031	0.000948	0.03247	0.002831	0.000907	0.00188	0.003064	0.001001	0.00232
cg08717423	-0.00099	0.001282	0.43845	-0.00071	0.001283	0.58231	-0.00068	0.001391	0.62771
cg08726004	-0.00116	0.002605	0.65744	-0.00637	0.002283	0.00541	-0.0059	0.002516	0.01942
cg08753391	0.002881	0.003053	0.34574	-0.00484	0.002137	0.02391	-0.00371	0.002327	0.11157
cg08760829	0.002898	0.004345	0.50507	0.003463	0.004414	0.43294	0.003631	0.0048	0.44967
cg08776820	-0.00258	0.002535	0.30906	-0.00081	0.002533	0.7481	-0.00108	0.002675	0.68526
cg08810053	-0.00652	0.004085	0.11069	-0.00209	0.004018	0.60365	-0.00522	0.004275	0.22262
cg08822204	-0.00023	0.000585	0.69211	-0.00025	0.000593	0.67705	-0.00054	0.000657	0.41477
cg08833630	-3e-05	0.000982	0.97405	-0.00018	0.000999	0.85647	0.000154	0.000982	0.87563
cg08845025	0.001747	0.002741	0.52409	0.001936	0.002645	0.46446	0.002878	0.002839	0.31124
cg08862148	-0.00517	0.002791	0.06415	-0.00301	0.002798	0.28291	-0.0026	0.00303	0.39162
cg08882389	-5e-05	0.006016	0.99383	-0.00212	0.00607	0.72738	-0.00176	0.006575	0.78853
cg08885659	0.002901	0.003125	0.35354	0.000424	0.003105	0.89146	0.001108	0.003333	0.7396
cg08888439	0.000533	0.000792	0.5016	0.001192	0.00079	0.13222	0.000751	0.000858	0.38157
cg08894401	0.002985	0.001709	0.08125	0.004433	0.001604	0.00588	0.00415	0.001705	0.01523
cg08895562	0.001181	0.003279	0.71874	-0.00637	0.002452	0.00955	-0.00734	0.002676	0.00631
cg08899215	-0.00651	0.002954	0.02787	-0.00782	0.002865	0.00652	-0.00555	0.003078	0.07178
cg08929612	-0.00037	0.000317	0.24299	-0.00038	0.000323	0.24584	-0.00024	0.000347	0.48834
cg08934976	0.000209	0.000718	0.77088	-0.00068	0.000709	0.33712	-0.00052	0.000768	0.49626
cg08949862	-8e-05	0.000917	0.93464	0.000379	0.000928	0.68259	-0.00036	0.001024	0.72536
cg08951901	0.001747	0.00107	0.10297	-0.00077	0.000888	0.38791	-0.00034	0.000955	0.71894
cg08952590	0.000352	0.000691	0.61073	0.000816	0.000692	0.23878	0.00082	0.000748	0.27381
cg08966978	0.001398	0.000708	0.04887	0.001489	0.000719	0.03883	0.001475	0.000782	0.05995
cg08967211	0.000153	0.00059	0.79573	0.000479	0.000585	0.41301	0.000436	0.000643	0.49863
cg08972588	-0.00362	0.004599	0.43143	-0.00438	0.004433	0.32347	-0.00326	0.004782	0.4951
cg08977130	-0.00167	0.001361	0.22136	-0.00049	0.001352	0.71615	-0.00108	0.00147	0.46412
cg08978399	-0.0003	0.000404	0.46508	-0.00025	0.000409	0.54476	-6e-05	0.000449	0.89234
cg08994336	8.1e-05	0.000453	0.85857	0.000177	0.000461	0.70103	-0.0002	0.000507	0.69472
cg08994763	-0.01235	0.006696	0.06555	-0.00142	0.003842	0.71214	-0.00299	0.004218	0.47926
cg08996788	0.000151	0.000572	0.79193	0.00031	0.000578	0.59166	0.000307	0.000638	0.63058
cg08999807	0.000192	0.00106	0.85615	0.000236	0.001065	0.82502	0.000201	0.001169	0.86334
cg09035699	0.000249	0.003644	0.9455	0.001646	0.001582	0.29846	0.000968	0.001687	0.56656
cg09044294	0.003608	0.002951	0.22192	-0.00376	0.002068	0.06931	-0.00362	0.002264	0.10995
cg09045323	0.001774	0.001603	0.26877	0.001765	0.001638	0.28157	0.003274	0.001746	0.06135
cg09052185	-0.00143	0.00959	0.8818	0.009689	0.008794	0.27102	0.006856	0.009538	0.47262
cg09085792	-0.00499	0.003001	0.09656	-0.00622	0.003044	0.04132	-0.00608	0.00339	0.0735
cg09088107	-0.00054	0.002862	0.8495	-0.00311	0.002637	0.23828	-0.00329	0.002892	0.25583
cg09088988	-0.00058	0.005372	0.91354	0.01144	0.003773	0.00253	0.01078	0.004111	0.00896
cg09096159	-0.00023	0.000413	0.57626	-0.0002	0.000421	0.63053	-0.00012	0.000457	0.7882
cg09102573	0.000631	0.00131	0.63047	-2.2e-06	0.001327	0.99868	0.000237	0.001467	0.87152
cg09107710	0.000819	0.002294	0.72108	0.000605	0.0021	0.77351	2.2e-05	0.002259	0.9923
cg09114581	-3e-05	0.001325	0.9812	0.002704	0.001138	0.01774	0.002431	0.001246	0.05154
cg09115485	-0.00245	0.003405	0.47164	-0.00414	0.003402	0.2246	-0.00223	0.00367	0.54315
cg09115843	-0.00137	0.00166	0.40899	0.000902	0.001551	0.56107	0.001175	0.001693	0.48798
cg09118420	0.001344	0.001191	0.25957	0.001046	0.001205	0.38569	0.000598	0.001312	0.64892
cg09123524	0.00127	0.001527	0.40589	-0.00087	0.001413	0.53616	-0.00066	0.00156	0.67349
cg09129895	4.2e-05	0.000686	0.95093	0.00039	0.000694	0.57407	-8e-05	0.000743	0.91613
cg09150140	-0.00539	0.007644	0.48067	-0.00639	0.007791	0.41225	-0.00202	0.008325	0.808
cg09190656	0.000916	0.001593	0.5652	0.000442	0.00162	0.7849	0.001341	0.001719	0.43557
cg09226275	-0.00521	0.002138	0.01516	-0.0052	0.002162	0.01648	-0.00371	0.002304	0.1083
cg09230732	-0.00082	0.000801	0.30787	-0.00084	0.000819	0.30387	-0.00128	0.000874	0.14522
cg09231843	-0.00018	0.002008	0.92935	0.00066	0.001561	0.67239	0.000897	0.001639	0.58453
cg09244872	0.003578	0.004249	0.4001	-0.001	0.003904	0.79886	-0.00013	0.004125	0.97516
cg09246570	0.001166	0.003458	0.73605	-0.00702	0.002491	0.005	-0.00718	0.002752	0.00929
cg09250146	-0.00745	0.004528	0.1002	-0.00429	0.00451	0.3422	-0.00515	0.004394	0.24169
cg09265315	0.00013	0.001585	0.93453	-0.00211	0.001527	0.16787	-0.00195	0.00163	0.23096
cg09271709	0.001217	0.005061	0.81003	-0.00775	0.004222	0.06694	-0.00824	0.00464	0.07624
cg09275427	-0.00155	0.001651	0.34813	-0.00224	0.001679	0.1827	-0.00147	0.001801	0.41363
cg09314434	-0.00636	0.004193	0.12958	-0.00693	0.004123	0.09345	-0.00856	0.00433	0.04843
cg09340523	-0.00149	0.00092	0.10691	-0.00132	0.000939	0.16029	-0.001	0.001006	0.32204
cg09351848	-0.00422	0.002976	0.15715	-0.00457	0.002866	0.11151	-0.00544	0.003154	0.08503
cg09353345	-0.00021	0.001234	0.86471	-0.00181	0.00115	0.11603	-0.0018	0.001247	0.14857
cg09359103	0.004372	0.01302	0.73709	0.006621	0.01323	0.61701	0.02244	0.01431	0.11744
cg09368199	-0.00188	0.001683	0.26465	-0.00227	0.001694	0.18087	-0.00214	0.001792	0.2322
cg09399269	0.000464	0.002026	0.81884	-0.00274	0.00167	0.10193	-0.00188	0.001839	0.30634
cg09411910	-0.03338	0.02918	0.25316	-0.05176	0.0294	0.07884	-0.03966	0.03226	0.21954
cg09413615	0.001019	0.002941	0.72911	0.002629	0.002965	0.37553	0.00527	0.003135	0.09329
cg09423426	0.000923	0.000882	0.29593	0.001428	0.000882	0.10584	0.000747	0.000963	0.43864
cg09423875	-0.00048	0.002868	0.86738	-0.00098	0.002866	0.73232	0.00029	0.003112	0.92582
cg09460229	0.002854	0.00151	0.05923	0.003543	0.001399	0.01158	0.004016	0.001466	0.00636
cg09474017	-0.00761	0.005758	0.18686	-0.0083	0.005675	0.14396	-0.00571	0.00608	0.34777
cg09484593	0.001151	0.001702	0.49907	0.002142	0.001713	0.21172	0.002514	0.001868	0.17889
cg09486166	0.000244	0.000564	0.66588	0.000379	0.000572	0.50818	0.00026	0.000603	0.6668
cg09508356	0.003116	0.003812	0.4141	0.002642	0.003854	0.49334	0.003053	0.004094	0.45621
cg09514561	-0.00396	0.005798	0.49536	-0.00774	0.005835	0.18525	-0.00506	0.006386	0.42862
cg09519060	0.001692	0.000751	0.02455	0.000789	0.000742	0.28763	0.001172	0.000806	0.14639
cg09547173	-0.00289	0.00198	0.14513	0.000244	0.001806	0.89249	-0.00053	0.001908	0.77936
cg09548893	-0.00131	0.001445	0.36635	-0.00332	0.001361	0.01493	-0.00399	0.001457	0.00639
cg09577455	-0.0082	0.003776	0.03015	-0.00494	0.003008	0.10127	-0.00527	0.003197	0.09979
cg09583599	0.002531	0.001192	0.03405	0.002265	0.001213	0.06231	0.001456	0.001242	0.24165
cg09603409	0.006633	0.002332	0.0046	0.000862	0.001648	0.6012	0.001565	0.001796	0.38408
cg09634019	0.002562	0.00293	0.38214	-0.0014	0.002808	0.618	-0.00067	0.002844	0.81449
cg09688763	-0.00068	0.000787	0.38814	-0.00072	0.000795	0.36594	-0.00101	0.000864	0.24076
cg09699036	0.000157	0.00071	0.82511	0.000532	0.000719	0.45948	0.000673	0.000793	0.3964
cg09706573	0.000757	0.001002	0.44991	0.000469	0.001021	0.646	0.0004	0.001113	0.71923
cg09709457	-0.00978	0.00507	0.05418	0.000485	0.001573	0.75806	-0.00046	0.001696	0.78494
cg09709600	-0.01015	0.003547	0.00434	-0.00913	0.003584	0.01112	-0.00764	0.003982	0.05569
cg09719342	-0.01585	0.01505	0.29274	-0.0187	0.01535	0.22364	-0.01873	0.01575	0.23491
cg09725766	-0.00131	0.001546	0.39819	-0.00208	0.001556	0.18183	-0.00128	0.001694	0.45079
cg09728012	0.000534	0.000831	0.52058	0.000996	0.000817	0.22326	0.000908	0.000896	0.31109
cg09734791	-0.00039	0.000445	0.38093	-0.00033	0.000454	0.47023	-0.00041	0.000486	0.40015
cg09740560	-0.00429	0.004836	0.37575	0.001953	0.002026	0.33549	0.001953	0.002152	0.36462
cg09748960	-0.00447	0.003555	0.20952	-0.00795	0.003504	0.02357	-0.00547	0.003717	0.14169
cg09749751	-0.00179	0.00106	0.09115	-7e-05	0.00099	0.94732	-0.00041	0.001073	0.70187
cg09768411	-0.00139	0.002085	0.50473	-0.00104	0.002115	0.62368	-0.00233	0.002305	0.31215
cg09769438	0.001103	0.001042	0.2901	0.001237	0.001062	0.24454	0.001051	0.001168	0.36865
cg09826697	0.000556	0.001367	0.6845	0.000567	0.001392	0.68401	0.00171	0.001516	0.26011
cg09842161	-0.00056	0.001234	0.6521	-0.00105	0.001252	0.40262	-0.00119	0.001299	0.35938
cg09857617	-0.0006	0.001971	0.76116	-0.00314	0.001642	0.05615	-0.00349	0.001774	0.04982
cg09867157	-0.00044	0.000635	0.48934	-4e-05	0.000634	0.95129	-6e-05	0.000703	0.93764
cg09872737	0.008377	0.003582	0.01968	0.008523	0.003512	0.01552	0.009054	0.003743	0.01589
cg09889836	0.001788	0.003466	0.60623	-0.00347	0.003123	0.26678	-0.0019	0.003377	0.57486
cg09896445	-0.00127	0.000693	0.06667	-0.0011	0.000705	0.11765	-0.00091	0.000773	0.23918
cg09900585	-5.68e-06	0.000576	0.99214	5.3e-05	0.000587	0.92831	0.000271	0.000633	0.66817
cg09911881	0.004813	0.002218	0.03042	0.000958	0.002015	0.63474	0.002286	0.002208	0.30085
cg09932747	-0.00735	0.003402	0.03122	-0.00603	0.003445	0.08076	-0.00766	0.003636	0.03547
cg09937190	-0.00868	0.01358	0.52304	-0.00909	0.01368	0.50662	-0.00612	0.01468	0.67701
cg09958560	-0.00161	0.001164	0.16574	-0.0012	0.001188	0.31403	-0.00069	0.00128	0.5918
cg09966112	0.000294	0.000709	0.67892	-0.00035	0.000705	0.61659	-0.00011	0.00076	0.88926
cg09975576	0.003249	0.002277	0.15405	-0.00209	0.001745	0.23241	-0.00236	0.001932	0.22213
cg09985192	0.004561	0.00289	0.11506	-0.00211	0.002207	0.33936	-0.0008	0.002363	0.73426
cg09986456	0.000344	0.00118	0.77078	-0.00081	0.001141	0.47644	-0.00117	0.001249	0.34743
cg09990454	-0.00071	0.001118	0.52393	-0.0014	0.001115	0.20928	-0.00095	0.001177	0.41967
cg09990481	0.000991	0.001026	0.3345	0.000608	0.001037	0.55787	0.000876	0.00113	0.43835
cg09996288	-0.00097	0.000536	0.07181	-0.00052	0.000538	0.33678	-0.00031	0.000578	0.58994
cg09998151	0.002938	0.02512	0.90694	0.007378	0.02559	0.77323	-0.00651	0.02729	0.81145
cg10006762	-0.00034	0.000828	0.68036	0.000185	0.000818	0.82143	-5e-05	0.000888	0.95408
cg10008757	0.000183	0.001325	0.8904	0.000931	0.001339	0.48683	0.00173	0.001432	0.22753
cg10012878	0.001567	0.001458	0.28298	-0.00036	0.001315	0.78538	-0.00014	0.001426	0.91946
cg10014338	0.000635	0.001526	0.67765	-0.00021	0.001544	0.89374	-0.0001	0.001651	0.9494
cg10020373	0.000126	0.000715	0.86031	0.000426	0.000722	0.55542	6.9e-05	0.000779	0.92946
cg10021668	0.001206	0.001465	0.41094	0.003345	0.001407	0.01774	0.002671	0.001544	0.08427
cg10023530	-0.00014	0.003612	0.96819	0.008461	0.00247	0.00065	0.008083	0.002718	0.00307
cg10038446	-0.00047	0.002161	0.82675	0.000637	0.002169	0.76915	-0.00111	0.002338	0.63476
cg10054150	0.000468	0.000974	0.63077	-0.00032	0.000968	0.73794	0.000494	0.001055	0.64009
cg10070104	0.001252	0.001305	0.33741	0.000585	0.001324	0.65887	0.001423	0.001416	0.31522
cg10089865	-0.00365	0.001473	0.01359	-0.00327	0.001439	0.02329	-0.00217	0.001556	0.16352
cg10099415	-0.00197	0.001129	0.0808	-0.00032	0.001055	0.76296	-0.00028	0.001142	0.80963
cg10104687	-0.00481	0.003149	0.12744	-0.00172	0.003123	0.58098	-0.00225	0.003378	0.50634
cg10110652	0.001916	0.001176	0.10368	-0.00012	0.001103	0.9166	-0.00021	0.001189	0.85914
cg10115321	-0.0024	0.003105	0.44042	-0.00279	0.00315	0.37595	-0.0042	0.003501	0.2305
cg10122865	-0.00018	0.001571	0.90771	0.001011	0.00157	0.51973	-0.00069	0.001696	0.68343
cg10135747	0.001561	0.002033	0.44306	-0.00016	0.00198	0.9367	2.812e-06	0.002194	0.99898
cg10142520	-0.00117	0.003881	0.76351	-0.00389	0.003769	0.30193	-0.00752	0.004098	0.06704
cg10158850	0.000318	0.001375	0.81719	-0.00122	0.001325	0.35691	-0.00114	0.001464	0.43491
cg10163955	-0.01838	0.003821	0	-0.01344	0.0033	5e-05	-0.01245	0.00347	0.00037
cg10195901	-0.00424	0.004711	0.36868	0.001922	0.003459	0.57864	0.004149	0.003704	0.26318
cg10200391	0.000578	0.00134	0.66656	-0.00068	0.001289	0.59811	-1.89e-06	0.001323	0.99886
cg10211081	0.000446	0.001879	0.81238	-0.00011	0.001906	0.9542	-0.00061	0.002083	0.76991
cg10217052	-0.04475	0.01457	0.00229	-0.04842	0.01479	0.00115	-0.03389	0.01671	0.04342
cg10222549	-0.01841	0.01103	0.09562	-0.02176	0.01112	0.05082	-0.02417	0.01183	0.04153
cg10223234	-0.00239	0.004705	0.61201	0.000336	0.004753	0.94375	0.001711	0.005206	0.74262
cg10230314	0.003531	0.002966	0.23436	-0.0021	0.002206	0.34073	-0.00118	0.002349	0.61493
cg10234998	-0.01398	0.006107	0.02242	-0.00182	0.004273	0.67054	-0.00363	0.004672	0.43726
cg10254167	-1e-05	0.002565	0.99676	-0.00068	0.00261	0.79557	7.3e-05	0.002833	0.97956
cg10271192	-0.00785	0.004088	0.05528	0.003088	0.002313	0.18236	0.003411	0.002486	0.17059
cg10292403	0.000462	0.001058	0.66252	-0.00043	0.001055	0.68714	-0.00024	0.001129	0.83418
cg10303653	-0.00229	0.003052	0.45369	-0.00717	0.002796	0.01053	-0.00638	0.003096	0.0399
cg10308381	0.002125	0.002232	0.34137	-0.0031	0.001716	0.07099	-0.00262	0.001859	0.15986
cg10333415	0.000119	0.001737	0.9456	-0.0025	0.001633	0.12647	-0.00242	0.001801	0.18052
cg10354244	0.003492	0.003023	0.24852	0.006172	0.002994	0.03966	0.004573	0.003126	0.1441
cg10359332	-0.00101	0.002751	0.71421	-0.00633	0.00213	0.00308	-0.00572	0.002304	0.01341
cg10363443	0.001022	0.001099	0.35279	0.000988	0.001122	0.37883	0.00098	0.00122	0.42237
cg10365886	0.008714	0.01389	0.53075	0.01072	0.01414	0.44894	0.007041	0.01496	0.63819
cg10377764	-0.00088	0.000734	0.22919	-0.00031	0.000735	0.67639	-0.00085	0.000803	0.29093
cg10397322	-0.01225	0.003303	0.00023	-0.00756	0.002846	0.00807	-0.00786	0.003021	0.00953
cg10404142	-0.00014	0.000274	0.62197	-0.00023	0.00028	0.40391	-0.00023	0.000305	0.44789
cg10404697	0.004936	0.003049	0.10602	0.007431	0.003032	0.01451	0.00641	0.003259	0.0497
cg10435003	-8e-05	0.000631	0.89296	-5e-05	0.000641	0.93325	-0.00066	0.000706	0.34921
cg10436918	-9e-05	0.000633	0.88711	0.000116	0.000641	0.85646	-8e-05	0.000704	0.91388
cg10450883	-0.00106	0.000422	0.01192	-0.00092	0.000429	0.033	-0.00065	0.000459	0.15931
cg10463626	0.000259	0.002072	0.9006	-0.00381	0.001682	0.02389	-0.003	0.001822	0.09981
cg10484085	0.003531	0.003006	0.24051	-0.00376	0.002093	0.07311	-0.00316	0.002301	0.17083
cg10487970	-0.00527	0.002999	0.07909	-0.00221	0.002983	0.4588	-0.00402	0.003181	0.20743
cg10499926	0.000192	0.000837	0.81854	0.000588	0.000846	0.48775	0.000334	0.000918	0.71585
cg10500474	-0.00097	0.001326	0.46413	-0.00085	0.001353	0.52979	-0.00111	0.001471	0.45225
cg10503610	-0.00061	0.003067	0.84198	-0.00059	0.00287	0.83812	-0.00117	0.003126	0.70838
cg10503736	-0.00143	0.001582	0.36701	-0.00329	0.00148	0.02631	-0.00283	0.001625	0.08173
cg10524620	0.002717	0.002757	0.32478	-0.00164	0.002259	0.46793	-0.00037	0.002367	0.87689
cg10547729	-0.00152	0.000705	0.03171	-0.00118	0.00071	0.09761	-0.00053	0.000769	0.49325
cg10548038	0.000377	0.000779	0.62886	0.001082	0.000731	0.13927	0.001074	0.000793	0.17616
cg10567810	-0.00188	0.003268	0.56612	0.00581	0.002449	0.01796	0.005411	0.00259	0.03715
cg10572951	-0.00151	0.001903	0.42854	-0.00132	0.001873	0.48029	-0.00193	0.002095	0.35714
cg10580397	0.002147	0.002707	0.42799	-0.00144	0.002269	0.52548	-0.00058	0.002527	0.81714
cg10586546	-0.00975	0.003152	0.00206	-0.00882	0.003046	0.00394	-0.0087	0.003266	0.00798
cg10594075	0.002574	0.00278	0.3549	-0.00157	0.002123	0.46104	-0.00209	0.002291	0.36103
cg10600964	-0.00157	0.001357	0.24707	-0.00201	0.001384	0.14624	-0.00161	0.001536	0.2945
cg10628782	1.4e-05	0.00114	0.99031	0.001008	0.001113	0.36538	0.000773	0.001184	0.51418
cg10632094	-0.00997	0.003284	0.00249	-0.00491	0.0028	0.07977	-0.00415	0.002979	0.16418
cg10632955	-0.00227	0.001999	0.25704	-0.00188	0.001847	0.31027	-0.00184	0.001989	0.35493
cg10640333	-0.01414	0.005686	0.01315	0.00039	0.00391	0.92053	-0.00297	0.004308	0.4905
cg10640833	-0.00116	0.003092	0.70669	-0.00088	0.003162	0.78038	-0.00159	0.003341	0.63372
cg10641823	0.001088	0.000975	0.26461	0.000842	0.000995	0.39737	0.001175	0.001075	0.2749
cg10653131	-0.00395	0.002509	0.11598	-0.00098	0.002311	0.67304	-0.00286	0.002541	0.26063
cg10656742	-0.00772	0.002552	0.0026	-0.00367	0.002244	0.10206	-0.00373	0.002327	0.10941
cg10658666	-0.00364	0.003152	0.24868	0.002571	0.002642	0.33095	0.002813	0.002854	0.32491
cg10663017	-0.00821	0.002635	0.00191	-0.00878	0.002654	0.00099	-0.00729	0.002727	0.00776
cg10667207	0.002894	0.001257	0.02164	0.002379	0.001278	0.06314	0.002364	0.001389	0.08939
cg10674805	0.000248	0.000487	0.61053	0.000172	0.000496	0.72852	0.000243	0.000542	0.65377
cg10678071	-0.00072	0.000799	0.36597	-0.00072	0.000816	0.37972	-0.00054	0.000899	0.54752
cg10692867	-0.00027	0.00058	0.6415	8.2e-05	0.000583	0.88801	-6.45e-06	0.000627	0.99179
cg10714160	0.001918	0.001162	0.09947	0.001786	0.001186	0.1326	0.001903	0.001293	0.14168
cg10715637	-0.00149	0.001584	0.34776	-0.00173	0.001607	0.28104	-0.00118	0.001727	0.49513
cg10736208	0.002562	0.002029	0.20724	-0.0006	0.001821	0.74325	0.000617	0.001957	0.75257
cg10747185	0.002518	0.00307	0.4124	-0.00116	0.002737	0.67117	-0.00056	0.002995	0.85128
cg10750010	0.00225	0.003404	0.50889	-0.00666	0.002149	0.00202	-0.00633	0.002334	0.00694
cg10756457	0.008171	0.003594	0.02333	-0.00065	0.002382	0.78462	-0.00014	0.00267	0.95951
cg10764468	0.000759	0.001051	0.47029	0.000873	0.001071	0.41552	0.001625	0.001146	0.157
cg10767223	-0.00376	0.004283	0.37969	0.001937	0.003548	0.58529	0.001348	0.003855	0.72666
cg10783204	0.002472	0.00375	0.51004	0.001809	0.003779	0.63226	0.001709	0.00391	0.66228
cg10812186	-0.00916	0.006979	0.18956	-0.00785	0.007075	0.2674	-0.00875	0.007476	0.24238
cg10813233	-0.00055	0.000762	0.46761	-0.00075	0.000776	0.33542	-0.00104	0.000851	0.22365
cg10824063	0.001043	0.003301	0.75224	0.007875	0.002525	0.0019	0.007086	0.002788	0.01131
cg10849498	-0.0111	0.004828	0.02181	-0.01232	0.004909	0.01237	-0.01384	0.005242	0.00851
cg10859133	-0.00245	0.002112	0.24673	0.001596	0.00193	0.40863	0.001085	0.002089	0.60368
cg10859681	-0.00071	0.00159	0.65338	5.4e-05	0.001593	0.97286	3.5e-05	0.00172	0.98388
cg10874097	0.000531	0.001338	0.69167	2.3e-05	0.00132	0.98606	0.000438	0.001443	0.76158
cg10878976	0.000243	0.001211	0.84084	-0.00187	0.0011	0.09003	-0.00117	0.001194	0.32673
cg10890302	0.01147	0.01226	0.34981	0.0209	0.01233	0.09055	0.02164	0.0133	0.1043
cg10894512	-0.00036	0.001081	0.73633	-0.00022	0.001102	0.84425	0.000184	0.001179	0.87632
cg10896616	0.001113	0.000964	0.24855	0.001125	0.000983	0.25302	4.6e-05	0.00108	0.96598
cg10906552	-0.00144	0.000821	0.07974	-0.00071	0.000812	0.38292	-0.00064	0.000893	0.4767
cg10906669	-0.00047	0.001306	0.72179	-2e-05	0.001326	0.98691	-0.0004	0.001394	0.77652
cg10917619	0.01017	0.004727	0.03173	0.004498	0.004476	0.31536	0.003491	0.00484	0.47104
cg10919889	0.002467	0.002526	0.32905	-0.00311	0.002023	0.12432	-0.00201	0.002223	0.36728
cg10923662	0.01381	0.01283	0.28232	0.02437	0.0129	0.05933	0.02822	0.01397	0.04381
cg10946435	-0.00394	0.003185	0.21689	0.00181	0.002543	0.47682	0.000624	0.002808	0.82431
cg10964385	0.000925	0.006941	0.89404	0.001878	0.007068	0.79059	0.002473	0.007511	0.74204
cg10970124	-0.00597	0.001576	0.00017	-0.00471	0.001468	0.00139	-0.00502	0.001579	0.00157
cg10975985	-0.00142	0.001661	0.39437	-0.00108	0.001676	0.52064	-0.0011	0.001853	0.5523
cg10993085	0.001799	0.001804	0.31906	-0.00013	0.001713	0.93861	-0.00027	0.001881	0.88645
cg10998291	-0.00198	0.002853	0.4886	0.000569	0.002657	0.8306	0.002278	0.002855	0.42517
cg11005651	-0.00217	0.003541	0.54111	-0.00805	0.002953	0.00657	-0.01018	0.003242	0.00178
cg11010552	-0.00345	0.003841	0.36888	0.00122	0.001942	0.53013	0.001193	0.002063	0.56333
cg11018337	0.001929	0.000993	0.05256	0.002513	0.000979	0.01047	0.002373	0.001093	0.03032
cg11032077	0.001538	0.002565	0.54905	0.000938	0.002619	0.72032	0.001195	0.002748	0.66381
cg11082691	-0.002	0.004923	0.68518	0.006747	0.003645	0.06466	0.007637	0.003939	0.05305
cg11091250	-0.00188	0.001543	0.22359	-0.00217	0.001562	0.16479	-0.00223	0.001653	0.1788
cg11099586	-0.00043	0.000788	0.58148	-0.00037	0.000803	0.64662	-0.00084	0.000875	0.33987
cg11103393	-0.00154	0.001302	0.23866	-0.002	0.001326	0.13155	-0.00179	0.001481	0.22818
cg11104347	0.000548	0.000938	0.55965	0.001162	0.000938	0.21592	0.001303	0.001012	0.19865
cg11142013	0.003517	0.001591	0.02746	0.002479	0.001559	0.1124	0.00212	0.001674	0.20596
cg11190728	0.000596	0.001547	0.69995	-0.00059	0.001555	0.70227	9.5e-05	0.001711	0.95589
cg11203153	0.000568	0.001237	0.64606	0.001689	0.001231	0.17034	0.001143	0.001308	0.38278
cg11209538	0.000812	0.001145	0.47875	0.000474	0.00116	0.6829	0.00105	0.001244	0.39932
cg11223361	0.01009	0.005094	0.04794	-0.00104	0.003526	0.76868	-0.00052	0.003776	0.89132
cg11264098	-0.00097	0.002176	0.65729	-0.00416	0.001887	0.02769	-0.00402	0.002064	0.05218
cg11289677	0.003248	0.001766	0.06637	0.000725	0.001596	0.6495	0.001834	0.001727	0.28872
cg11314617	-0.00483	0.005907	0.41363	0.001634	0.005499	0.76641	-0.00191	0.006048	0.75245
cg11325576	-0.00107	0.001878	0.56874	-0.00031	0.001908	0.87224	-0.00094	0.002058	0.6485
cg11334692	0.000392	0.000375	0.29603	0.000345	0.000382	0.36792	0.000164	0.000412	0.69058
cg11338339	0.000423	0.001352	0.75444	0.000124	0.001368	0.92803	-3.97e-07	0.001483	0.99979
cg11361049	0.001795	0.002623	0.49407	-0.00025	0.002612	0.9249	0.00062	0.002857	0.82842
cg11378740	0.00066	0.001639	0.68742	0.000271	0.001672	0.87149	0.001355	0.001764	0.44266
cg11382963	-0.0007	0.001048	0.50681	-0.00093	0.001042	0.37002	-0.00088	0.001144	0.44217
cg11387240	0.000419	0.000787	0.59423	0.001037	0.000774	0.18057	0.001186	0.000826	0.15154
cg11401682	0.000184	0.000589	0.75514	8.3e-05	0.000598	0.89028	3e-05	0.000633	0.96253
cg11412248	-0.00493	0.00431	0.25305	-0.00907	0.004042	0.02509	-0.00425	0.004297	0.32337
cg11412288	0.000595	0.005931	0.92009	0.01157	0.00524	0.0276	0.00982	0.005646	0.08255
cg11419403	0.006068	0.002122	0.00439	-0.00127	0.001337	0.34404	-0.00178	0.001422	0.21235
cg11422861	-0.001	0.000918	0.27517	-0.00057	0.000921	0.53925	-0.00038	0.001002	0.70116
cg11430077	-0.01167	0.002855	5e-05	-0.01287	0.002788	0	-0.01347	0.002979	1e-05
cg11430766	-0.0002	0.001444	0.89141	-0.00203	0.001349	0.13236	-0.00152	0.001457	0.2986
cg11431261	-0.00462	0.002882	0.10909	-0.00487	0.002777	0.07974	-0.00412	0.003065	0.17981
cg11475510	-0.00084	0.000709	0.23882	-0.00052	0.000706	0.45903	-0.00033	0.000759	0.66262
cg11493661	-0.01157	0.006271	0.06548	-0.00908	0.006366	0.1542	-0.00747	0.00697	0.28414
cg11497924	0.006458	0.003773	0.08744	-0.0018	0.00286	0.53004	-0.00222	0.002994	0.45975
cg11514356	0.000323	0.001088	0.76707	3e-05	0.001106	0.97833	0.00048	0.001195	0.68812
cg11549848	0.002259	0.003324	0.497	0.003783	0.003377	0.26308	0.004962	0.003665	0.17636
cg11554421	0.000662	0.001119	0.55444	0.00027	0.001139	0.81302	0.001006	0.001262	0.42571
cg11565585	0.000389	0.000699	0.57813	0.000941	0.000701	0.17977	0.001036	0.000764	0.17553
cg11566172	-0.00143	0.002786	0.60914	0.00419	0.001755	0.01726	0.005013	0.001926	0.00949
cg11576405	-0.00219	0.00232	0.34575	-0.00532	0.002133	0.01293	-0.00525	0.002381	0.02781
cg11606877	-0.00317	0.006854	0.6435	-0.00708	0.006936	0.30774	-0.00676	0.007442	0.3641
cg11608893	0.002974	0.001811	0.10108	0.000759	0.00171	0.65719	0.000568	0.001884	0.76322
cg11612852	0.000968	0.008233	0.90648	-0.00268	0.008391	0.74951	-7e-05	0.009055	0.99397
cg11625005	-0.00322	0.004211	0.44436	0.000939	0.002665	0.72481	0.002284	0.00287	0.42648
cg11666982	-0.00173	0.001298	0.18236	-0.0013	0.001297	0.31633	-0.00128	0.001421	0.36828
cg11678773	-0.00099	0.001036	0.34188	4.595e-06	0.001013	0.99638	-0.00057	0.001093	0.60123
cg11679455	-0.00204	0.001468	0.16501	-0.00227	0.001379	0.10055	-0.00117	0.001489	0.43331
cg11690886	0.001147	0.001585	0.46947	-0.00055	0.001569	0.72509	-0.001	0.001721	0.56219
cg11731114	-0.00028	0.001301	0.82996	-0.00084	0.001323	0.52767	-0.00012	0.001403	0.93323
cg11736352	-2e-05	0.001297	0.98682	-0.00031	0.001308	0.81196	-0.00027	0.001429	0.85146
cg11743349	-0.0009	0.00362	0.80335	0.008557	0.002313	0.00023	0.009292	0.002523	0.00025
cg11775579	-0.00559	0.003141	0.07578	-0.00678	0.003157	0.03213	-0.00664	0.00337	0.0493
cg11784298	-0.0479	0.03285	0.14532	-0.0567	0.03344	0.09052	-0.04876	0.03691	0.18698
cg11787126	0.00143	0.001062	0.17851	0.001524	0.001075	0.1569	0.002093	0.001158	0.07121
cg11796219	0.002241	0.004341	0.60579	-0.00873	0.002576	0.00074	-0.00698	0.002792	0.01278
cg11815438	0.001687	0.00211	0.42425	-0.00296	0.001664	0.0753	-0.00278	0.001816	0.12597
cg11823230	-0.00349	0.001801	0.05296	-0.00046	0.001677	0.78526	-0.00095	0.0018	0.5965
cg11826999	0.000765	0.00352	0.82803	0.000208	0.003576	0.95364	0.000971	0.003879	0.80244
cg11832804	-0.00068	0.000779	0.38455	-0.00131	0.000749	0.07967	-0.0007	0.000819	0.39445
cg11832990	9.8e-05	0.0005	0.84492	9.2e-05	0.000509	0.85729	4.7e-05	0.000559	0.93308
cg11834473	0.00103	0.003438	0.76453	0.003097	0.002825	0.27345	0.003928	0.003015	0.19318
cg11837136	0.005086	0.002439	0.03743	0.005064	0.002474	0.04112	0.005042	0.002801	0.07241
cg11847468	-0.0006	0.000618	0.32946	-0.00027	0.000621	0.66174	-6e-05	0.000662	0.92219
cg11852080	-0.00117	0.000754	0.11971	-0.00128	0.000767	0.09457	-0.00125	0.000847	0.14135
cg11862246	0.002094	0.000813	0.0102	0.001953	0.000827	0.01854	0.00193	0.000903	0.03315
cg11883790	0.001366	0.001342	0.30901	0.001757	0.001328	0.18622	0.001975	0.001431	0.16825
cg11902458	-0.003	0.002524	0.23555	0.000457	0.001775	0.79679	0.000617	0.001951	0.75189
cg11907607	-0.00063	0.001793	0.72741	-0.00113	0.001815	0.53512	-0.00037	0.002042	0.8564
cg11917694	-0.00119	0.000971	0.22135	-0.00099	0.000926	0.28734	-0.00063	0.001011	0.53136
cg11924499	-0.00567	0.006941	0.41466	-0.00474	0.007089	0.50424	-0.00456	0.007644	0.5509
cg11935853	-0.00171	0.000848	0.04443	-0.0009	0.000838	0.28388	-0.00035	0.000907	0.696
cg11968286	0.001108	0.001452	0.44575	-0.00052	0.00139	0.70728	-0.00011	0.001539	0.94428
cg11999288	-0.00082	0.001267	0.52006	-0.00068	0.001267	0.58995	-0.00092	0.001366	0.50106
cg12001457	0.001713	0.002328	0.46221	-0.00123	0.002139	0.56543	-0.00111	0.002341	0.63539
cg12003024	0.002533	0.002158	0.24092	-0.00309	0.001499	0.03966	-0.00343	0.001632	0.03583
cg12014547	0.002281	0.001109	0.04003	0.004137	0.000965	2e-05	0.003591	0.001012	0.00042
cg12017745	-0.00058	0.002473	0.8158	-0.00134	0.002509	0.59347	-0.00068	0.002713	0.80266
cg12024304	-0.00146	0.000832	0.0788	-0.00061	0.000788	0.43757	-0.00095	0.000863	0.27169
cg12032533	0.000467	0.001469	0.75042	0.000858	0.001452	0.55499	0.000635	0.001585	0.68897
cg12049485	-0.00051	0.00048	0.28427	-0.00053	0.000491	0.28246	-0.00062	0.000524	0.23798
cg12049992	-0.00301	0.005822	0.60584	0.002471	0.005773	0.66874	0.002698	0.006135	0.66023
cg12055610	-0.0001	0.001332	0.93768	0.000845	0.001322	0.52272	0.000437	0.001425	0.75904
cg12057576	0.004555	0.003301	0.16816	0.001068	0.001869	0.56779	0.000793	0.002034	0.69655
cg12058501	0.003097	0.003039	0.30857	-0.00452	0.001802	0.01243	-0.0045	0.001982	0.02345
cg12061917	-0.0102	0.0028	0.00029	-0.00575	0.002487	0.0211	-0.00632	0.002685	0.01889
cg12065376	0.001229	0.001905	0.51923	0.001471	0.001869	0.43176	0.002455	0.002013	0.22332
cg12071084	-0.00033	0.000786	0.67936	-6e-05	0.000797	0.93724	0.000322	0.000872	0.71192
cg12071328	0.002515	0.004778	0.59884	0.01259	0.003757	0.00086	0.01077	0.00413	0.00939
cg12072964	0.001459	0.002935	0.61935	0.007256	0.00239	0.0025	0.006748	0.002445	0.00598
cg12074883	-0.0021	0.001329	0.11514	-0.00179	0.001335	0.17992	-0.00233	0.001452	0.10982
cg12083232	0.000886	0.001288	0.4918	-6e-05	0.001285	0.96246	0.000696	0.001392	0.61703
cg12083535	-0.00015	0.002233	0.94599	0.000698	0.002222	0.75342	0.001135	0.002419	0.63914
cg12085101	-0.00251	0.001099	0.02248	-0.00291	0.001047	0.0056	-0.00217	0.001135	0.05691
cg12089187	-0.00382	0.002336	0.10228	-0.00398	0.002355	0.09168	-0.00315	0.002551	0.21791
cg12100881	0.000631	0.001082	0.55959	0.000613	0.001101	0.57803	0.000774	0.001192	0.51667
cg12111808	0.002521	0.001158	0.02981	0.001082	0.001119	0.33409	0.000841	0.001227	0.49344
cg12112719	-0.00071	0.00218	0.74334	-0.00374	0.001908	0.05064	-0.00335	0.002069	0.10612
cg12143431	-0.00074	0.000612	0.22381	-0.00058	0.000624	0.35266	-0.00088	0.000672	0.18916
cg12166917	-0.00045	0.001631	0.78213	-0.00244	0.001544	0.11483	-0.00229	0.001678	0.17343
cg12167526	-0.0001	0.001766	0.95336	0.00152	0.001774	0.39204	0.00201	0.00191	0.2931
cg12181459	-0.01527	0.005066	0.00268	-0.01483	0.005136	0.00402	-0.01468	0.005443	0.00721
cg12184854	-0.00074	0.001175	0.52814	-0.00027	0.001169	0.81966	-6e-05	0.001255	0.96002
cg12188416	0.008564	0.005569	0.12459	0.002903	0.005426	0.59284	0.00383	0.005818	0.51062
cg12201929	0.000213	0.000509	0.6757	0.000366	0.000508	0.47181	0.000206	0.000551	0.70896
cg12217560	0.008205	0.004516	0.06972	0.00218	0.002772	0.43194	0.001896	0.002994	0.52689
cg12223960	5.3e-05	0.00163	0.97401	-9e-05	0.001556	0.95158	1.1e-05	0.001664	0.99485
cg12243262	0.000257	0.001058	0.80817	-0.00083	0.001049	0.4278	-0.00083	0.00114	0.46474
cg12248981	6.5e-05	0.001176	0.95602	-0.0002	0.0012	0.86864	-0.00098	0.001316	0.45881
cg12255352	-0.00071	0.00167	0.67269	0.000641	0.001658	0.69913	0.00038	0.001774	0.83031
cg12257233	-0.00256	0.005351	0.63243	-0.0033	0.005436	0.5442	-0.00398	0.00588	0.49933
cg12259593	-0.00053	0.000735	0.47166	-9e-05	0.000737	0.9056	0.000519	0.000797	0.51572
cg12286154	0.001438	0.001729	0.40603	-0.00133	0.001457	0.36027	-0.00114	0.001585	0.47238
cg12292060	-0.00127	0.003516	0.71708	0.001644	0.003219	0.60969	0.00279	0.003426	0.41584
cg12302983	-0.00242	0.002371	0.30861	-0.00228	0.002381	0.33922	-0.00225	0.002554	0.37857
cg12308275	0.001287	0.001668	0.44054	0.00104	0.001695	0.5398	0.001847	0.001859	0.32079
cg12315353	-0.00365	0.002769	0.18838	-0.00584	0.00227	0.01026	-0.00599	0.002484	0.01628
cg12322373	-0.00019	0.000944	0.84422	0.000472	0.000933	0.61352	0.000547	0.001025	0.59382
cg12324353	-0.00253	0.002679	0.34533	-0.00804	0.001949	4e-05	-0.00744	0.002126	0.00051
cg12338202	0.001431	0.001302	0.2724	-0.00022	0.001237	0.86037	-8e-05	0.001341	0.95512
cg12344564	-0.00046	0.001562	0.76939	-0.00063	0.001588	0.691	-0.00016	0.00169	0.92403
cg12352006	-0.00046	0.000951	0.62782	-0.00027	0.000968	0.78404	-0.00017	0.001052	0.87276
cg12385370	0.00202	0.001137	0.07614	0.002244	0.001143	0.05012	0.002291	0.001261	0.06989
cg12395259	0.001848	0.001396	0.18601	0.001232	0.001386	0.3743	0.001729	0.001506	0.25119
cg12398397	-0.00125	0.000995	0.21051	-0.00102	0.001012	0.31188	-0.00132	0.001117	0.23799
cg12405139	-0.00043	0.001192	0.71879	0.000192	0.001207	0.87345	0.001326	0.001317	0.31435
cg12409083	-0.00247	0.00506	0.62583	-0.00123	0.005069	0.80889	-0.00208	0.005407	0.70103
cg12435665	-0.00039	0.000917	0.67099	-0.00112	0.000926	0.22549	-0.0011	0.000994	0.26776
cg12445268	-0.00097	0.000861	0.25841	-0.00037	0.000867	0.66762	-0.00055	0.000928	0.55073
cg12446209	0.002604	0.001236	0.03562	0.00142	0.001222	0.24559	0.001568	0.001356	0.24821
cg12468553	0.000897	0.002876	0.75507	-0.00294	0.002504	0.24047	-0.00297	0.002643	0.26222
cg12484153	-0.00019	0.001239	0.87779	-0.00102	0.00122	0.40389	-0.00135	0.001317	0.30655
cg12486712	0.001183	0.001263	0.34931	0.001102	0.001289	0.39307	0.001285	0.001385	0.35414
cg12486993	-0.00188	0.001506	0.21173	-0.00237	0.001518	0.11924	-0.00169	0.001652	0.30676
cg12493058	0.002452	0.003031	0.4189	-0.0044	0.001994	0.0278	-0.00431	0.002165	0.04714
cg12496694	0.001196	0.003605	0.74022	-0.00862	0.002238	0.00013	-0.00816	0.002457	0.00096
cg12510717	0.002681	0.002986	0.36956	-0.00413	0.002203	0.06148	-0.004	0.002424	0.0993
cg12531601	-4e-05	0.001784	0.98274	0.000764	0.001786	0.669	-0.00012	0.001958	0.95037
cg12561839	-0.0004	0.000441	0.36724	-0.00043	0.00045	0.33699	-0.00068	0.000496	0.17249
cg12570716	0.000897	0.002863	0.75421	-0.00395	0.002382	0.09758	-0.00364	0.00258	0.15865
cg12586262	0.000548	0.001188	0.64474	0.001416	0.001182	0.23135	0.001507	0.001303	0.2482
cg12589456	0.001153	0.002627	0.66082	-0.00421	0.002134	0.04872	-0.00396	0.002378	0.09679
cg12598870	-0.00926	0.007814	0.23651	-0.01421	0.007885	0.07207	-0.01665	0.008271	0.04467
cg12599581	-0.00098	0.000661	0.13794	-0.00038	0.000656	0.56246	-0.00067	0.000702	0.33805
cg12602126	0.000684	0.001057	0.51793	0.001925	0.001036	0.0635	0.001599	0.001121	0.15436
cg12608306	0.000818	0.001688	0.62798	3.9e-05	0.001698	0.98153	0.00013	0.001871	0.94462
cg12627371	-0.00012	0.001022	0.90911	-0.00012	0.001037	0.9088	-0.00018	0.001129	0.87534
cg12654502	-0.00047	0.00083	0.57495	-0.00014	0.000838	0.86699	-0.00045	0.000882	0.61211
cg12655753	-0.00067	0.001344	0.61844	-0.00018	0.001371	0.89637	0.000199	0.001478	0.89294
cg12667888	0.000106	0.000333	0.75122	8.7e-05	0.000341	0.79846	-9.57e-06	0.000367	0.97919
cg12673429	-0.01279	0.005379	0.01774	-0.01164	0.005464	0.03351	-0.0126	0.005836	0.03125
cg12678562	-0.00241	0.001427	0.09117	-0.0002	0.001255	0.87462	-0.00026	0.001362	0.8461
cg12691572	-0.01224	0.007047	0.08279	-0.00054	0.002396	0.82136	0.000248	0.002623	0.92467
cg12694372	0.00374	0.01233	0.76168	0.009355	0.01255	0.45627	0.0174	0.01355	0.19943
cg12730771	0.000303	0.000701	0.66524	0.000498	0.000709	0.48253	0.000771	0.00075	0.3041
cg12751354	-0.00196	0.002838	0.4902	-0.00379	0.002695	0.16004	-0.00406	0.002934	0.16702
cg12758867	0.00243	0.001862	0.19245	0.000106	0.001651	0.94902	0.000428	0.001778	0.80971
cg12775877	0.00131	0.001564	0.40271	0.001337	0.001591	0.401	0.001525	0.001783	0.39272
cg12784172	-0.00128	0.001256	0.31013	-0.00097	0.00127	0.44403	-0.001	0.001387	0.47291
cg12809365	-0.00044	0.005845	0.94069	-0.00129	0.005849	0.8255	-0.0029	0.00632	0.64667
cg12832856	0.00123	0.00178	0.48958	-0.0015	0.001718	0.38218	-0.00149	0.001875	0.42795
cg12843528	0.003228	0.001969	0.1017	-0.00113	0.001664	0.49555	-0.00229	0.001808	0.20528
cg12854656	0.001931	0.001281	0.13217	0.001542	0.001304	0.23748	0.001918	0.001392	0.16882
cg12855461	0.00084	0.000586	0.15244	0.000228	0.000586	0.69792	0.000209	0.000639	0.74333
cg12867320	0.006036	0.00285	0.03459	-0.00163	0.001682	0.33295	-0.00174	0.001857	0.34988
cg12868970	-0.00653	0.004272	0.12682	-0.00806	0.00436	0.06508	-0.00972	0.004707	0.03939
cg12884814	-0.00324	0.002728	0.23569	-0.00615	0.002556	0.0164	-0.00696	0.002601	0.00765
cg12899201	-0.00158	0.001546	0.30574	-0.00066	0.001551	0.66956	-0.00087	0.001693	0.60929
cg12912258	2.1e-05	0.000546	0.96945	9.4e-05	0.000556	0.86594	1.5e-05	0.000602	0.98068
cg12916872	0.001806	0.001837	0.32598	0.001733	0.001872	0.35493	0.002024	0.002044	0.32249
cg12938917	2.2e-05	0.00175	0.98975	0.000123	0.001768	0.94477	-5.73e-06	0.001162	0.99607
cg12951849	-0.00114	0.00414	0.78371	0.009206	0.002875	0.00143	0.008222	0.003122	0.00869
cg12966392	-0.00172	0.002136	0.41979	-0.0043	0.002063	0.03752	-0.00473	0.002315	0.04159
cg12978433	0.00059	0.002787	0.83238	0.004952	0.002458	0.04435	0.00521	0.002685	0.05288
cg12989544	0.000334	0.001817	0.85419	-0.0003	0.001809	0.87023	0.000465	0.001934	0.81008
cg12991385	-0.00627	0.004702	0.18314	-0.00464	0.004604	0.3137	-0.00577	0.00493	0.24224
cg13000125	0.001626	0.001438	0.25851	0.001256	0.001458	0.38929	0.002241	0.001611	0.16475
cg13013381	0.001734	0.001794	0.33416	0.0009	0.0018	0.61737	0.000976	0.001989	0.62404
cg13015485	4.6e-05	0.001589	0.9769	-0.00091	0.001605	0.57048	-0.00013	0.001738	0.94209
cg13016664	-0.00045	0.000434	0.29772	-0.00046	0.00044	0.29272	-0.00031	0.000476	0.51789
cg13021409	-0.00014	0.001529	0.92495	0.000915	0.001527	0.54915	0.000676	0.001626	0.67781
cg13022993	-0.00189	0.002734	0.48916	-0.00341	0.002722	0.21122	-0.00168	0.002952	0.57069
cg13033814	-0.00544	0.003307	0.10031	-0.00219	0.003204	0.49396	-0.00457	0.003467	0.18801
cg13036593	0.001171	0.001388	0.39909	-0.00124	0.001243	0.31784	-0.00168	0.001365	0.21957
cg13048209	0.001473	0.001093	0.17831	0.00175	0.00111	0.11522	0.002376	0.001191	0.04651
cg13064679	0.003564	0.005152	0.48928	-0.01121	0.002921	0.00014	-0.00995	0.003101	0.00142
cg13069985	0.001887	0.002091	0.36731	-0.00233	0.001732	0.1798	-0.00228	0.001886	0.22645
cg13071476	-0.00086	0.000497	0.08565	-0.00099	0.000508	0.05053	-0.0006	0.000549	0.27164
cg13072186	-0.00135	0.001686	0.42254	-0.00449	0.001522	0.00326	-0.00453	0.001665	0.00677
cg13084419	0.005467	0.002051	0.00789	0.002699	0.001778	0.12942	0.002824	0.001912	0.14026
cg13090671	-0.00271	0.001749	0.12152	-0.00262	0.001785	0.14323	-0.0023	0.001958	0.24019
cg13092523	-0.00366	0.003786	0.33463	-0.00118	0.003778	0.75588	-0.00021	0.004117	0.9586
cg13101841	0.000847	0.000782	0.27877	0.001271	0.000778	0.10287	0.000797	0.000855	0.35211
cg13121605	0.000838	0.001078	0.4377	0.001524	0.001079	0.15841	0.001282	0.001203	0.28705
cg13138832	0.001884	0.001763	0.28556	2.154e-06	0.001732	0.99901	0.001051	0.001904	0.58126
cg13178597	0.005789	0.00384	0.13218	0.00324	0.003832	0.39806	0.004879	0.004262	0.2529
cg13182916	-0.00752	0.00375	0.04533	-0.00797	0.00379	0.03577	-0.01002	0.004128	0.01554
cg13195955	-0.00584	0.005031	0.24643	-0.00352	0.005058	0.48639	-0.00523	0.005364	0.32956
cg13199127	-0.00143	0.002101	0.49551	-0.00375	0.002082	0.07231	-0.00361	0.002297	0.11679
cg13204432	-8e-05	0.001482	0.9582	-0.00155	0.001462	0.28959	-0.00153	0.001586	0.33632
cg13204462	5.9e-05	0.000884	0.94642	1e-05	0.000905	0.99116	-0.00018	0.000989	0.85455
cg13205613	0.001462	0.002509	0.56014	-0.00235	0.002258	0.29805	-0.00086	0.002474	0.72709
cg13209878	0.000408	0.001505	0.78619	0.000392	0.001505	0.79455	0.000579	0.001636	0.72355
cg13239646	-0.00034	0.001249	0.78335	-0.00081	0.001236	0.51119	-0.00142	0.001334	0.28619
cg13240639	0.00033	0.000658	0.61627	0.000736	0.00066	0.26457	0.000526	0.000705	0.45555
cg13245431	-0.00811	0.004623	0.07989	-0.00399	0.00401	0.32003	-0.00105	0.004212	0.80379
cg13251842	-0.00231	0.001821	0.20598	-0.00183	0.001754	0.29653	-0.00228	0.001901	0.22998
cg13266188	0.000145	0.001473	0.9215	-0.00089	0.001472	0.54674	-0.00224	0.001591	0.15967
cg13267891	0.001574	0.000887	0.0766	0.001834	0.000904	0.04292	0.002105	0.000972	0.03077
cg13273540	-0.00433	0.003047	0.15582	-0.00511	0.00227	0.02463	-0.00512	0.002492	0.04047
cg13273972	-0.00119	0.000754	0.11669	-0.00077	0.000764	0.31477	-0.001	0.000818	0.22238
cg13289869	-0.00194	0.001277	0.12932	-0.00033	0.001247	0.7884	-0.00055	0.001379	0.69177
cg13302318	-0.00064	0.000829	0.43926	-8e-05	0.000828	0.92589	-0.00057	0.000901	0.52454
cg13308063	0.000828	0.001504	0.58211	-0.00082	0.001436	0.56918	-0.00063	0.001584	0.6929
cg13320518	-0.0004	0.000556	0.47299	-0.00034	0.000568	0.54787	-0.00043	0.000623	0.48889
cg13325231	-0.00801	0.002986	0.00753	-0.0094	0.002526	0.00022	-0.00879	0.002709	0.00125
cg13334304	0.000296	0.000502	0.55629	0.000251	0.000513	0.62527	0.000517	0.00056	0.35638
cg13351114	-4e-05	0.000395	0.92542	-5e-05	0.000404	0.90825	0.000203	0.000435	0.64061
cg13373085	-0.00074	0.001314	0.57395	0.001019	0.001091	0.35087	0.001039	0.001182	0.38013
cg13374389	4.7e-05	0.00037	0.89928	9.4e-05	0.000376	0.80237	5.775e-06	0.000407	0.98868
cg13390570	0.003915	0.003935	0.32025	-0.00016	0.002001	0.93444	-0.00035	0.002091	0.86799
cg13396821	-0.00083	0.001564	0.59771	-0.00082	0.00149	0.58219	-0.00051	0.001609	0.75003
cg13400512	0.006845	0.008274	0.40837	0.01174	0.008406	0.16286	0.01761	0.009165	0.0552
cg13409449	0.000457	0.00089	0.6079	0.000851	0.000888	0.33837	0.000168	0.000956	0.86043
cg13409575	0.000376	0.000966	0.69746	0.000372	0.000983	0.70556	-0.00012	0.001047	0.90995
cg13409674	0.002793	0.007142	0.69591	0.004249	0.007187	0.55464	0.004324	0.00794	0.58623
cg13426138	-0.00014	0.000683	0.83742	0.000211	0.000681	0.75633	0.000153	0.000736	0.83585
cg13429270	0.001294	0.002521	0.60791	-0.00291	0.002262	0.19807	-0.00178	0.0024	0.45878
cg13431023	-0.00197	0.000937	0.03607	-0.0011	0.000915	0.22921	-0.00122	0.001002	0.22426
cg13447539	-0.00497	0.002446	0.04275	-0.00031	0.001991	0.87456	-0.00025	0.002152	0.9059
cg13449354	0.000615	0.001265	0.6269	0.000475	0.001282	0.71121	0.000486	0.001424	0.73297
cg13452658	-0.00027	0.001138	0.81469	-0.00125	0.001119	0.2648	-0.00106	0.001204	0.3789
cg13454226	-0.00266	0.001011	0.00869	-0.00256	0.000917	0.00544	-0.00206	0.000992	0.0384
cg13462387	0.000451	0.001384	0.74459	-0.00067	0.001321	0.61375	-0.00046	0.001429	0.74582
cg13471114	0.001717	0.002328	0.46111	0.004297	0.002242	0.05571	0.004562	0.002387	0.05657
cg13480578	0.002439	0.002023	0.22842	0.002784	0.002062	0.17747	0.002597	0.002338	0.26716
cg13488556	-0.00151	0.002095	0.47247	0.001651	0.001493	0.26938	0.000208	0.001602	0.89691
cg13502128	0.00191	0.002168	0.3786	-0.00272	0.001739	0.1183	-0.00172	0.001919	0.36946
cg13510327	8.7e-05	0.000881	0.92117	0.000936	0.000872	0.28346	0.000932	0.000955	0.3295
cg13511576	-0.0003	0.001956	0.87665	-0.00337	0.001644	0.04057	-0.00297	0.001789	0.09751
cg13518031	-0.00677	0.002548	0.00807	-0.00551	0.002587	0.03348	-0.00499	0.002876	0.0833
cg13518339	-0.00179	0.000814	0.02803	-0.00066	0.000789	0.40226	-0.0011	0.000859	0.20039
cg13540981	0.002474	0.003293	0.45277	-0.00492	0.002047	0.01657	-0.00439	0.002237	0.05002
cg13543854	0.002738	0.001291	0.0344	0.003464	0.001268	0.00648	0.002959	0.001394	0.03415
cg13552201	-0.00302	0.002404	0.20945	-0.00016	0.002307	0.94315	0.00117	0.002385	0.62395
cg13568334	-0.00237	0.000931	0.01132	-0.00183	0.000945	0.05306	-0.0016	0.001042	0.12508
cg13577231	0.001254	0.001692	0.45883	0.001558	0.001722	0.36597	0.000646	0.001459	0.65824
cg13594075	-0.00024	0.005654	0.96589	0.001631	0.005683	0.77416	0.002281	0.00604	0.70585
cg13606255	0.002068	0.003668	0.57315	-0.00573	0.002127	0.00728	-0.00498	0.00234	0.03378
cg13607555	-0.00064	0.00142	0.65208	0.00032	0.001433	0.82362	-2e-05	0.001594	0.99119
cg13620034	0.00159	0.001839	0.38743	0.000394	0.001851	0.83146	0.000126	0.001985	0.94926
cg13623966	0.000708	0.002044	0.7292	-0.00308	0.001792	0.08597	-0.00411	0.001941	0.0346
cg13632959	0.000901	0.001073	0.40112	0.000424	0.001077	0.69413	0.000289	0.001171	0.80514
cg13634177	-0.00162	0.001322	0.21969	-0.00203	0.001338	0.12894	-0.00198	0.001482	0.18113
cg13650856	1.2e-05	0.002479	0.99619	-0.00069	0.002524	0.78391	-0.00022	0.00282	0.93724
cg13654183	-0.00054	0.002541	0.83238	-0.00092	0.002533	0.71524	-0.00071	0.002664	0.7894
cg13654253	0.000519	0.000577	0.36844	0.000429	0.000587	0.46514	0.000562	0.000641	0.38097
cg13655242	0.004765	0.003686	0.19662	-0.00285	0.002801	0.30942	-0.00205	0.003061	0.50435
cg13656504	0.003676	0.002283	0.10791	-0.0006	0.001976	0.76152	-0.0013	0.002139	0.54421
cg13665300	-7e-05	0.002571	0.97856	-0.00211	0.002586	0.41441	-0.00015	0.002852	0.95738
cg13665850	0.002622	0.001839	0.1544	-0.00059	0.001559	0.70528	0.000848	0.001674	0.61282
cg13698691	0.008975	0.006458	0.16507	0.01419	0.0065	0.0294	0.01711	0.007059	0.01569
cg13709244	-0.00065	0.000518	0.2131	-0.00065	0.000528	0.21737	-0.00111	0.00057	0.05138
cg13714459	0.001759	0.001215	0.14835	0.001016	0.001219	0.40516	0.00117	0.001329	0.37893
cg13716619	-0.00757	0.002566	0.00331	-0.0054	0.002537	0.0338	-0.00695	0.002643	0.00881
cg13720581	0.000539	0.001207	0.65535	0.000994	0.001167	0.39442	0.001283	0.001254	0.30688
cg13730341	0.006234	0.002539	0.01435	0.004683	0.002558	0.06767	0.007041	0.002751	0.01074
cg13734996	-0.00182	0.00254	0.47355	-0.00463	0.002415	0.05582	-0.00292	0.002607	0.26402
cg13739666	0.000322	0.001215	0.79083	-0.00165	0.001152	0.15311	-0.00154	0.001263	0.22199
cg13744663	-0.00052	0.001177	0.6591	0.00026	0.001131	0.81849	6.3e-05	0.001222	0.95862
cg13746715	2.3e-05	0.000969	0.98142	0.000715	0.000973	0.46304	0.000559	0.001032	0.5885
cg13770361	-0.00719	0.003421	0.03602	-0.0091	0.003266	0.00548	-0.00931	0.003453	0.00723
cg13771753	-0.00203	0.001418	0.15287	-0.00151	0.001436	0.29366	-0.00188	0.001607	0.24269
cg13776905	-4e-05	0.001771	0.98364	0.000695	0.001789	0.69787	0.001535	0.001953	0.43227
cg13778567	0.00773	0.00912	0.39696	-0.0013	0.00905	0.88616	-0.00284	0.009704	0.77012
cg13778709	0.000976	0.003057	0.74965	0.00538	0.002791	0.05433	0.004358	0.002698	0.10682
cg13782957	0.000268	0.000636	0.67411	0.000249	0.000641	0.6976	0.000432	0.000689	0.53112
cg13784557	-0.00093	0.0012	0.43948	-0.00024	0.001201	0.83929	-0.00028	0.001326	0.83252
cg13798746	-0.00354	0.00275	0.19868	-0.00045	0.001971	0.81854	-0.00053	0.002175	0.80731
cg13800812	0.001427	0.000894	0.11097	0.002666	0.000836	0.00151	0.00231	0.000892	0.0099
cg13810628	0.000908	0.000882	0.3039	0.001033	0.000902	0.25267	0.001575	0.00098	0.10859
cg13814374	-0.00255	0.003537	0.47087	0.005234	0.002499	0.03659	0.005051	0.002723	0.0642
cg13814485	0.001975	0.000685	0.00408	0.002021	0.000677	0.00292	0.001905	0.000756	0.01206
cg13816734	-0.002	0.002443	0.41396	-0.00597	0.00216	0.00584	-0.00586	0.002332	0.0123
cg13817395	0.004114	0.002758	0.13622	-0.00025	0.002592	0.92243	-1e-05	0.002432	0.99617
cg13823701	0.00192	0.002006	0.33895	-0.00058	0.001922	0.76203	0.000867	0.002077	0.67673
cg13824500	-0.01539	0.004703	0.00113	-0.01441	0.004339	0.00095	-0.0153	0.004679	0.00115
cg13843771	-7e-05	0.000437	0.86527	7.7e-05	0.000442	0.86106	-9e-05	0.000481	0.85927
cg13850354	-0.00017	0.001058	0.87591	0.001481	0.000992	0.13595	0.00148	0.001067	0.16591
cg13861294	0.004921	0.004893	0.31495	-0.00077	0.004607	0.86752	0.001205	0.004928	0.80696
cg13868855	-0.00031	0.00127	0.80643	-0.00039	0.001297	0.76446	-0.00014	0.001419	0.91985
cg13870425	-0.00117	0.00058	0.04368	-0.00098	0.000581	0.09207	-0.00082	0.000635	0.19923
cg13873889	-0.00016	0.000971	0.86885	-0.00044	0.000981	0.65467	-0.00021	0.001078	0.84642
cg13906811	-0.00281	0.004437	0.52733	0.004777	0.003626	0.18825	0.005231	0.003838	0.17353
cg13916989	0.001079	0.001648	0.51305	-0.00179	0.00146	0.22056	-0.00262	0.001523	0.08649
cg13920440	-0.00022	0.000382	0.57246	-0.00028	0.00039	0.46979	-7.75e-06	0.000415	0.98513
cg13924604	-0.00308	0.002745	0.26238	-0.00557	0.0027	0.03942	-0.00666	0.003035	0.02861
cg13947892	0.00011	0.000881	0.90103	0.00074	0.000887	0.40461	-0.00046	0.000957	0.62887
cg13979407	0.00243	0.002011	0.22733	0.001198	0.002028	0.55491	0.001079	0.002252	0.63217
cg13994196	-0.00274	0.003313	0.4084	-0.0012	0.003325	0.71844	-0.00122	0.003747	0.74584
cg13995918	0.00031	0.000487	0.52554	0.000268	0.000498	0.59113	0.000338	0.000547	0.53722
cg13999106	-0.00583	0.004136	0.15935	-0.0027	0.004052	0.50581	-0.00065	0.00438	0.88281
cg14000074	0.000188	0.002674	0.94403	0.001485	0.002689	0.58104	0.001459	0.002818	0.60483
cg14009947	-0.00035	0.000843	0.67467	0.000119	0.000842	0.88793	-0.00013	0.000908	0.88793
cg14011611	0.001898	0.001624	0.24306	0.00095	0.001638	0.56225	0.001447	0.001784	0.4178
cg14025666	8.6e-05	0.000494	0.86182	0.000113	0.000504	0.82216	2.9e-05	0.000549	0.95791
cg14036828	0.00321	0.001509	0.03373	0.001606	0.001492	0.28219	0.002125	0.001616	0.1892
cg14037463	0.004088	0.003428	0.23345	-0.00471	0.002142	0.02837	-0.00377	0.002337	0.10709
cg14038425	0.001701	0.001447	0.24022	0.002132	0.001463	0.14559	0.002423	0.001572	0.12391
cg14048698	-0.00138	0.000509	0.0069	-0.00113	0.000513	0.02843	-0.00134	0.00055	0.01512
cg14058932	-0.00318	0.001419	0.02523	-0.00235	0.001431	0.1003	-0.00225	0.001562	0.15084
cg14062899	0.002428	0.001997	0.22457	0.001278	0.001816	0.48192	0.001056	0.002011	0.59979
cg14064262	-0.00092	0.001571	0.5573	-0.00089	0.001586	0.57309	-4e-05	0.001758	0.98299
cg14077898	0.00479	0.004734	0.31202	0.003848	0.004812	0.42422	0.005006	0.005159	0.33232
cg14083149	0.003796	0.002551	0.1372	-0.00271	0.001952	0.16555	-0.00106	0.002086	0.611
cg14096229	-0.00233	0.004492	0.60344	-0.00959	0.004091	0.01931	-0.00809	0.004373	0.06487
cg14098470	0.004444	0.002597	0.08753	0.004012	0.002634	0.1282	0.004746	0.002978	0.11161
cg14098681	0.00162	0.001286	0.20808	0.002247	0.001275	0.07854	0.00207	0.00143	0.14844
cg14101501	0.000187	0.000635	0.76796	0.000244	0.000648	0.70657	0.000353	0.000709	0.61815
cg14111380	0.001923	0.001407	0.17228	-0.00087	0.001161	0.45207	-0.00052	0.001283	0.68527
cg14116439	0.000107	0.001849	0.95392	0.000449	0.001868	0.81023	-0.00023	0.00205	0.91148
cg14119437	-0.0004	0.001287	0.75648	-0.00079	0.001314	0.54775	-0.00094	0.001415	0.50813
cg14119796	0.000271	0.000771	0.72525	0.000733	0.000769	0.34101	0.000106	0.000808	0.89527
cg14128584	-0.00051	0.00091	0.57362	-0.00094	0.000916	0.30757	-0.00098	0.000983	0.3189
cg14161269	-0.00602	0.005048	0.23363	-0.00924	0.00509	0.06991	-0.0111	0.005435	0.04155
cg14173662	-0.0003	0.001514	0.84157	-0.0012	0.001491	0.42299	-0.00157	0.001613	0.33135
cg14174204	-0.0025	0.002117	0.23741	0.000384	0.002019	0.84939	-0.00119	0.002148	0.57959
cg14174912	-0.00669	0.006032	0.26798	-0.01295	0.005163	0.0124	-0.01222	0.005472	0.02596
cg14178705	0.000881	0.001301	0.49854	0.000961	0.001328	0.46933	0.000944	0.00145	0.5155
cg14188106	0.01128	0.01533	0.46203	0.01475	0.01558	0.34427	0.01284	0.01673	0.44293
cg14189782	-0.00139	0.000877	0.1144	-0.00059	0.000862	0.49501	-0.00091	0.000916	0.32307
cg14193886	-9e-05	0.000768	0.90182	0.000655	0.000764	0.39167	0.00048	0.00084	0.56766
cg14196170	0.001228	0.005964	0.83696	0.00104	0.006081	0.86432	0.0001	0.006536	0.98782
cg14196824	0.000686	0.001211	0.57151	-7e-05	0.001225	0.95308	0.000171	0.001332	0.89805
cg14200543	0.00181	0.002102	0.38939	-0.00036	0.001989	0.85628	-0.00092	0.002174	0.67301
cg14211735	6.2e-05	0.002102	0.97646	-0.00313	0.001899	0.10013	-0.00218	0.002088	0.29776
cg14218053	0.000286	0.001181	0.80877	3e-05	0.001202	0.97988	0.000534	0.00131	0.68389
cg14238986	0.006259	0.003195	0.05054	-0.00132	0.002331	0.5708	-0.00038	0.002577	0.88414
cg14241129	0.00111	0.002479	0.65458	0.000495	0.002514	0.84389	0.001065	0.00279	0.70284
cg14248981	-0.00082	0.001874	0.66332	-0.00354	0.001728	0.04069	-0.00266	0.00189	0.15984
cg14263351	0.001511	0.002304	0.51211	9.8e-05	0.002306	0.96618	0.002028	0.0025	0.41778
cg14298689	0.00469	0.003889	0.22828	0.000209	0.003635	0.95419	0.001976	0.004049	0.62571
cg14307300	0.00257	0.002721	0.3453	-0.00344	0.002067	0.09659	-0.00236	0.002249	0.29506
cg14327531	0.001557	0.001425	0.27491	0.002257	0.001378	0.10193	0.001582	0.001455	0.27734
cg14329860	-0.01356	0.005754	0.01878	-0.00484	0.003272	0.13981	-0.00501	0.003501	0.1527
cg14357508	-0.00119	0.001158	0.30485	-0.00106	0.001178	0.36814	-0.00035	0.001268	0.78463
cg14371636	-0.0007	0.000917	0.44829	0.000123	0.000921	0.89364	-0.00019	0.001009	0.85435
cg14377523	0.002302	0.00136	0.09116	0.001544	0.001356	0.2552	0.001714	0.001486	0.24937
cg14409559	-0.00084	0.000578	0.14453	-0.00084	0.00059	0.15706	-0.00067	0.000632	0.29181
cg14421717	-0.00126	0.000675	0.06223	-0.00145	0.000688	0.03564	-0.00162	0.000742	0.02935
cg14426347	-0.0001	0.000747	0.89696	0.000285	0.000746	0.7023	-0.00017	0.000802	0.82797
cg14431072	-0.00107	0.003388	0.75273	-0.00608	0.002939	0.03904	-0.00739	0.003171	0.0202
cg14474158	-0.00126	0.001767	0.47503	-0.00067	0.001798	0.70764	-0.00011	0.001944	0.95555
cg14500614	0.000955	0.001182	0.41933	0.000746	0.001208	0.53709	0.001971	0.001315	0.13432
cg14509245	-0.00147	0.004713	0.7547	-0.00675	0.004589	0.14169	-0.00904	0.00498	0.07007
cg14509403	-0.00588	0.0053	0.26746	0.002831	0.003562	0.42715	0.005565	0.00383	0.14677
cg14515187	0.000143	0.001201	0.90509	0.000879	0.001212	0.4683	0.00157	0.001329	0.23781
cg14526732	-0.00022	0.000671	0.74125	-0.00077	0.000671	0.25369	-0.00056	0.000709	0.42995
cg14538439	-0.00105	0.00117	0.37061	1.82e-06	0.001171	0.99876	-0.00063	0.001253	0.61449
cg14546153	0.000369	0.002745	0.89322	0.003649	0.002644	0.16806	0.004057	0.002849	0.15495
cg14546394	-0.00154	0.001212	0.20581	-0.00138	0.001142	0.22883	-0.00223	0.001147	0.05233
cg14570051	0.001268	0.002421	0.60074	-0.00256	0.002136	0.23092	-0.00298	0.002321	0.1996
cg14571130	0.000954	0.000355	0.00735	0.000871	0.000362	0.01645	0.000961	0.000386	0.01301
cg14595930	-0.00056	0.001711	0.74456	-0.00028	0.001744	0.87402	6.7e-05	0.001917	0.97233
cg14602222	0.01793	0.005157	0.00054	0.02257	0.005091	1e-05	0.01947	0.005544	0.00048
cg14604681	-0.00583	0.002368	0.01399	-0.00066	0.001893	0.72786	-0.00038	0.002034	0.85096
cg14611402	-0.00139	0.003919	0.72284	0.00312	0.003858	0.41906	0.003836	0.004105	0.35042
cg14618071	-0.00127	0.000958	0.18688	-0.00086	0.000968	0.37651	-0.00054	0.001061	0.61242
cg14620908	-0.00095	0.002994	0.75084	-0.00066	0.002996	0.82557	0.000944	0.003194	0.76774
cg14623989	-0.00056	0.005285	0.91493	0.000162	0.005357	0.97582	-0.00026	0.005661	0.96289
cg14626759	0.000603	0.002457	0.80613	-0.00367	0.001896	0.05335	-0.00419	0.002091	0.04561
cg14630748	0.00599	0.004549	0.18837	0.005286	0.004617	0.2527	0.005427	0.004971	0.27541
cg14630933	0.01094	0.004592	0.01749	0.01242	0.004502	0.00595	0.01127	0.004866	0.02097
cg14631690	0.001638	0.000826	0.04787	0.000836	0.000825	0.31081	0.001203	0.000885	0.17468
cg14641596	0.000992	0.001412	0.48246	1.2e-05	0.001404	0.99297	0.000388	0.001552	0.80262
cg14642392	-0.00287	0.003895	0.4617	-0.00638	0.003339	0.05661	-0.00607	0.003621	0.09434
cg14647640	0.002795	0.003043	0.35869	-0.00209	0.002848	0.46292	-0.00073	0.003099	0.81477
cg14658948	0.000485	0.001872	0.79563	0.002208	0.001851	0.23348	0.001978	0.00199	0.32065
cg14661811	0.002393	0.001182	0.04322	0.001653	0.001187	0.16437	0.001368	0.001265	0.28009
cg14665414	4.227e-06	0.00098	0.99656	0.000207	0.000988	0.83454	0.00112	0.001069	0.29488
cg14669361	0.002372	0.002947	0.42109	-0.00284	0.002664	0.28712	-0.00245	0.00288	0.39608
cg14689623	0.004023	0.00272	0.13966	0.009328	0.002302	6e-05	0.007854	0.00249	0.0017
cg14698808	0.001724	0.002346	0.46266	-0.00231	0.001921	0.22915	2e-05	0.002039	0.99205
cg14700609	-0.00024	0.001781	0.894	-0.00183	0.001746	0.29464	-0.00175	0.001861	0.34763
cg14713231	0.00098	0.00139	0.48104	-0.00072	0.001351	0.59669	-0.00033	0.001465	0.81992
cg14724318	-0.00019	0.001143	0.86964	-0.0002	0.001168	0.86279	-3e-05	0.001275	0.97884
cg14724471	0.001772	0.003311	0.59272	0.006099	0.003121	0.05115	0.006065	0.003395	0.07454
cg14733637	-0.00444	0.002413	0.0661	-0.00499	0.002215	0.02467	-0.00467	0.002402	0.05221
cg14737484	-0.00247	0.004426	0.57716	-0.00894	0.003647	0.0145	-0.00878	0.003928	0.02577
cg14742445	-0.01099	0.006046	0.06955	-0.00159	0.001595	0.31803	-0.00103	0.001716	0.55004
cg14749465	-0.00054	0.001001	0.58909	0.000835	0.000932	0.37069	0.000565	0.000992	0.5691
cg14756795	-0.00778	0.004409	0.07804	-0.00773	0.004398	0.07923	-0.00601	0.004755	0.20664
cg14781826	0.000163	0.002422	0.94639	-0.0026	0.002259	0.25023	-0.00279	0.002478	0.26027
cg14783639	0.001608	0.001477	0.27651	0.000766	0.001468	0.60189	0.000869	0.001634	0.59491
cg14785527	-0.01024	0.004175	0.01441	-0.00231	0.002216	0.29806	-0.00295	0.002425	0.2239
cg14789841	2.8e-05	0.000362	0.93772	-6e-05	0.00037	0.8757	-5e-05	0.000395	0.90809
cg14791799	0.007377	0.002718	0.00683	-0.00062	0.001992	0.75653	-0.00105	0.002182	0.6296
cg14793430	6.8e-05	0.000692	0.92178	-0.00022	0.000702	0.75428	0.000383	0.000762	0.61558
cg14799809	-0.02975	0.02043	0.14599	-0.03684	0.02074	0.07622	-0.02381	0.02331	0.30765
cg14801593	0.000291	0.000923	0.75252	0.001551	0.000881	0.07882	0.001193	0.000948	0.20861
cg14833935	0.001987	0.001298	0.12614	0.001494	0.001304	0.25228	0.000847	0.001379	0.5392
cg14841483	0.002355	0.003098	0.44742	-0.00054	0.001769	0.75885	-0.00027	0.001923	0.88716
cg14841796	0.001985	0.001209	0.1012	0.001527	0.001215	0.20937	0.002319	0.001338	0.08372
cg14859749	0.00055	0.000455	0.22746	0.000382	0.000459	0.40618	0.000178	0.000497	0.7202
cg14862445	-0.00106	0.002779	0.70298	-0.00034	0.002831	0.90459	0.001019	0.003052	0.73858
cg14873545	-4e-05	0.000483	0.93118	-8.41e-07	0.000492	0.99864	-2e-05	0.000539	0.97379
cg14875171	-0.00221	0.007555	0.77036	0.01663	0.004619	0.00034	0.01686	0.004986	0.00078
cg14886676	0.001698	0.00085	0.04607	0.002157	0.000853	0.01167	0.002503	0.00093	0.00735
cg14909168	-0.0003	0.001519	0.84516	0.000534	0.001521	0.72538	-0.00021	0.001537	0.89167
cg14921898	-0.00052	0.001061	0.62549	-0.00051	0.001065	0.63206	-0.00049	0.001159	0.67264
cg14924781	0.001593	0.00178	0.37114	0.000138	0.001757	0.93733	0.000557	0.001937	0.77402
cg14945317	0.001231	0.001246	0.3235	-0.0003	0.001229	0.80622	-0.00044	0.001341	0.74182
cg14950072	0.000989	0.002802	0.72427	0.007148	0.002294	0.00191	0.006795	0.002375	0.00439
cg14958080	0.000108	0.001041	0.9176	-0.00148	0.000997	0.13808	-0.00144	0.001056	0.1726
cg14958947	0.000992	0.001741	0.56892	9.6e-05	0.001755	0.9565	-0.00031	0.001747	0.85828
cg14971941	0.001918	0.001295	0.13915	0.000571	0.001262	0.65125	0.001172	0.001363	0.39033
cg14976276	0.000154	0.000942	0.86992	0.000701	0.000945	0.45842	0.001109	0.001016	0.2755
cg14985583	0.000911	0.000612	0.13714	0.001084	0.000622	0.08211	0.000792	0.000666	0.23465
cg14985741	0.002204	0.002262	0.33016	0.00117	0.00226	0.60497	0.003232	0.002425	0.18322
cg15014361	-0.03039	0.0148	0.04067	-0.02819	0.01486	0.05839	-0.0188	0.0166	0.25827
cg15014577	0.003535	0.003861	0.36029	0.007427	0.003864	0.05501	0.008475	0.004234	0.04581
cg15026634	-0.00692	0.004343	0.11156	0.005635	0.002324	0.01559	0.004977	0.002537	0.05027
cg15043723	-0.00242	0.001227	0.04943	-0.00185	0.001239	0.13557	-0.00172	0.001344	0.20168
cg15048806	-0.00074	0.002193	0.7354	-0.00578	0.001764	0.00111	-0.00546	0.001884	0.00388
cg15065837	0.002589	0.001815	0.15417	0.002204	0.001853	0.2347	0.003254	0.002098	0.12144
cg15074838	-0.00277	0.003185	0.38469	-0.00222	0.00322	0.49113	-0.00301	0.003541	0.39626
cg15111386	6.1e-05	0.00118	0.95886	-0.00054	0.001184	0.65137	0.000368	0.001281	0.77412
cg15121276	0.006784	0.002177	0.00192	0.006295	0.002194	0.00426	0.005745	0.002333	0.01412
cg15136600	0.000314	0.000484	0.51603	0.000135	0.000488	0.78227	-0.00027	0.000529	0.61208
cg15137396	-0.00256	0.001867	0.1709	-0.00367	0.001848	0.04718	-0.00357	0.002096	0.08912
cg15151293	0.001907	0.001268	0.13319	0.001017	0.001266	0.42184	0.001014	0.001367	0.45878
cg15154411	0.003297	0.001905	0.08399	-0.00031	0.001558	0.84155	-0.00064	0.00172	0.71002
cg15158924	0.000166	0.00249	0.94671	-0.00129	0.002476	0.60283	-0.00231	0.002676	0.38763
cg15163719	-0.00174	0.002	0.38478	-0.00458	0.001734	0.00842	-0.0046	0.001864	0.0139
cg15179921	-0.00294	0.001778	0.09881	-0.00273	0.001788	0.12667	-0.00252	0.001947	0.19621
cg15187550	0.001385	0.000852	0.1048	0.001663	0.000858	0.05288	0.001556	0.000928	0.09437
cg15194105	0.001054	0.000996	0.29031	0.001015	0.001015	0.31796	0.000529	0.001108	0.6335
cg15196197	0.0126	0.009024	0.16303	0.01971	0.009093	0.03057	0.02362	0.009839	0.01672
cg15209808	-0.00254	0.005941	0.66932	0.005777	0.00422	0.1715	0.008014	0.004556	0.07916
cg15212833	-0.00091	0.001635	0.57637	3.2e-05	0.001491	0.98274	8.4e-05	0.001636	0.95895
cg15217978	0.00035	0.000847	0.67993	0.000763	0.000857	0.37375	0.000623	0.000942	0.50847
cg15236460	-0.00049	0.000385	0.20455	-0.00059	0.00039	0.13148	-0.00036	0.000424	0.39907
cg15242223	0.002013	0.001743	0.24847	-0.00195	0.00133	0.14247	-0.00192	0.001461	0.19029
cg15245749	0.001725	0.00189	0.36164	0.00097	0.001917	0.61297	0.001561	0.002059	0.44852
cg15251319	0.00946	0.003045	0.00198	0.0106	0.002822	0.00019	0.01049	0.003033	0.00058
cg15265085	-0.00046	0.01066	0.96583	0.005007	0.01083	0.64416	0.01052	0.01175	0.37076
cg15267232	-0.00117	0.00141	0.40639	-9e-05	0.001401	0.95053	-0.00114	0.00155	0.46276
cg15281225	0.001111	0.002144	0.60448	-0.00334	0.001678	0.04689	-0.00236	0.001809	0.19273
cg15288845	0.001266	0.001397	0.36504	0.000781	0.001412	0.58027	0.000481	0.001511	0.75052
cg15290692	-0.00081	0.001306	0.53762	-0.00077	0.001333	0.56286	-0.00095	0.001453	0.51306
cg15309418	-0.00065	0.000462	0.15783	-0.0004	0.000467	0.39546	-0.00057	0.000525	0.28084
cg15318957	0.000537	0.002295	0.81512	-0.00446	0.001829	0.01511	-0.00428	0.002012	0.03382
cg15319032	0.002418	0.00635	0.70349	-0.00077	0.006452	0.90488	-0.00102	0.006918	0.88259
cg15330117	0.001655	0.000915	0.07098	0.002171	0.000913	0.01773	0.001829	0.001001	0.06829
cg15370577	0.001768	0.001243	0.15522	0.001617	0.001268	0.20264	0.002632	0.001372	0.05556
cg15376057	-0.00084	0.001114	0.45127	-0.00123	0.001133	0.27669	-0.00103	0.00123	0.40148
cg15381313	0.003486	0.00392	0.37421	0.002563	0.003983	0.52012	0.000629	0.0043	0.8837
cg15385139	-0.00342	0.002152	0.11281	-0.00013	0.001892	0.94436	-0.00084	0.002074	0.68443
cg15398152	-0.00555	0.003495	0.11271	-0.00249	0.003424	0.46661	3.326e-08	0.003653	0.99999
cg15401952	-0.00128	0.002705	0.63696	0.000267	0.002728	0.92207	0.000626	0.00289	0.82852
cg15431659	-0.00793	0.006082	0.19298	0.001968	0.003077	0.52258	0.002162	0.003341	0.51779
cg15452974	0.000373	0.000693	0.59086	0.000778	0.000698	0.26546	0.000844	0.000742	0.25606
cg15485440	0.001071	0.000953	0.26134	0.001568	0.000966	0.10516	0.001566	0.001055	0.13842
cg15540749	-0.00365	0.003657	0.31843	-0.00543	0.003467	0.11757	-0.00377	0.003819	0.32383
cg15551272	0.001092	0.001598	0.49438	-0.00223	0.001403	0.11327	-0.00188	0.00152	0.21728
cg15558448	-0.0025	0.001378	0.07009	-0.00257	0.001402	0.06751	-0.00308	0.001502	0.04089
cg15561583	0.000193	0.000824	0.81541	-0.0001	0.000836	0.90142	-0.00023	0.00091	0.79888
cg15573998	0.000917	0.001378	0.50593	-0.00122	0.00121	0.31317	-0.00185	0.001303	0.15603
cg15585183	0.001535	0.002543	0.54623	-0.00325	0.002123	0.12677	-0.00202	0.002271	0.37497
cg15595918	-5e-05	0.001831	0.97982	-0.00129	0.001669	0.43892	-0.00081	0.001784	0.64946
cg15612927	-0.00154	0.001323	0.24569	-0.00151	0.001341	0.26132	-0.00118	0.001354	0.38552
cg15625104	-0.00218	0.001838	0.23693	-0.00291	0.001783	0.10274	-0.00199	0.001925	0.30215
cg15627078	0.000567	0.000828	0.49352	0.001063	0.00084	0.2062	0.000534	0.000927	0.56508
cg15630759	0.000146	0.00077	0.84909	0.000628	0.000774	0.4176	0.000149	0.000837	0.85862
cg15632826	-0.0007	0.000901	0.43914	0.000484	0.00087	0.57825	0.000409	0.000957	0.66901
cg15635392	-0.00175	0.00297	0.55536	-0.00177	0.002997	0.55554	-0.00113	0.003207	0.72385
cg15642307	0.001029	0.002607	0.69327	-0.002	0.002469	0.41711	-0.0005	0.002662	0.84994
cg15648792	-0.00299	0.002184	0.17155	-0.00425	0.002189	0.05239	-0.00378	0.002388	0.1138
cg15657588	0.00402	0.002823	0.15494	0.002282	0.002683	0.39547	0.003786	0.002903	0.19269
cg15670990	0.000221	0.001126	0.84415	0.00083	0.001132	0.46364	0.001626	0.001263	0.19841
cg15680902	-0.00167	0.000994	0.09409	-0.00077	0.000982	0.43027	-0.00065	0.001029	0.5309
cg15683542	0.003837	0.003554	0.2807	0.000644	0.003241	0.84262	0.002439	0.003433	0.47765
cg15697476	-0.00724	0.002068	0.0005	-0.00292	0.00182	0.10944	-0.00287	0.001946	0.14066
cg15702185	0.00267	0.002243	0.23433	0.000415	0.001917	0.82876	-0.00018	0.002061	0.93155
cg15712520	9.8e-05	0.001441	0.9459	-0.00082	0.001443	0.56975	-0.00053	0.001573	0.73471
cg15717844	0.000116	0.002291	0.9595	-0.00529	0.001666	0.00158	-0.00511	0.001809	0.00492
cg15722603	0.00504	0.002977	0.09097	-0.00102	0.002215	0.64542	-0.00031	0.002406	0.89688
cg15722952	0.004694	0.002762	0.08973	-0.00147	0.002161	0.49786	-0.0025	0.00235	0.28873
cg15727424	0.000772	0.000956	0.41966	0.000953	0.000973	0.32793	0.000498	0.001067	0.64081
cg15737386	0.00254	0.00216	0.24013	-0.0003	0.001981	0.87775	-0.00028	0.002188	0.8977
cg15737398	-0.00163	0.000721	0.02427	-0.00124	0.000721	0.08517	-0.00122	0.000767	0.11357
cg15744333	-0.00252	0.004513	0.57604	-0.01093	0.003922	0.0055	-0.00884	0.004362	0.04314
cg15745284	-0.00033	0.005397	0.95184	-0.00234	0.005446	0.66761	-0.00018	0.005693	0.97409
cg15745385	-0.00061	0.000668	0.36001	-0.00035	0.000678	0.60597	-0.00044	0.000719	0.53753
cg15773251	0.003044	0.001773	0.08655	0.002796	0.001811	0.12314	0.003941	0.001998	0.04911
cg15774510	-0.00556	0.003583	0.12146	-0.00952	0.002329	5e-05	-0.00857	0.002527	0.00074
cg15774864	0.001746	0.000734	0.01765	0.001097	0.000738	0.13749	0.001368	0.000795	0.08562
cg15785147	0.005537	0.002479	0.02589	0.000698	0.00195	0.72074	0.000267	0.002112	0.89942
cg15793329	0.006499	0.005823	0.26477	0.009424	0.005918	0.11179	0.01303	0.006384	0.04175
cg15797101	-0.00061	0.001254	0.62398	-0.00139	0.001238	0.26225	-0.00157	0.001316	0.23359
cg15809217	-0.01163	0.004562	0.01104	-0.00488	0.002908	0.0939	-0.00372	0.003129	0.23507
cg15815970	0.01075	0.004803	0.0255	0.006718	0.004769	0.15942	0.006217	0.003979	0.11878
cg15846590	0.001658	0.001534	0.2802	-0.00029	0.0014	0.83534	0.00016	0.001532	0.91686
cg15852223	0.000491	0.0004	0.22043	0.00064	0.000406	0.11557	0.000576	0.000442	0.19326
cg15853117	0.001283	0.002307	0.57819	0.001896	0.002253	0.40025	0.00267	0.002406	0.2677
cg15862215	0.001854	0.001963	0.34533	0.00319	0.001858	0.08645	0.003513	0.001999	0.07939
cg15912010	-0.00387	0.002547	0.12884	-0.00422	0.002584	0.10262	-0.004	0.002842	0.15978
cg15912390	-0.00254	0.004688	0.58777	0.004105	0.002668	0.12443	0.003912	0.002899	0.17782
cg15918649	-0.00031	0.000795	0.70143	0.000257	0.000795	0.74656	0.000306	0.000863	0.72321
cg15924738	-0.00235	0.002855	0.41083	-0.00783	0.002529	0.00205	-0.00706	0.002669	0.00838
cg15927295	0.000607	0.001294	0.63915	-0.00024	0.001301	0.85365	0.000503	0.001387	0.71724
cg15933232	-0.00105	0.000918	0.25464	-0.00067	0.000916	0.46728	-0.00095	0.001001	0.34533
cg15939466	0.000975	0.001576	0.53636	-0.00014	0.001562	0.93006	0.000232	0.001714	0.89251
cg15940800	0.003639	0.001285	0.00477	0.003728	0.001303	0.00436	0.003771	0.001426	0.00842
cg15945999	0.008735	0.004218	0.03875	-0.00094	0.002099	0.65392	0.000492	0.002287	0.82986
cg15950761	0.000434	0.001149	0.70565	-0.00061	0.001144	0.59474	0.000168	0.001249	0.89329
cg15952994	-4e-05	0.001267	0.97695	0.00016	0.001292	0.90166	0.000375	0.00137	0.78458
cg15963036	-0.00533	0.004525	0.23967	0.00022	0.004125	0.95758	-5e-05	0.00448	0.99092
cg15971157	-0.00094	0.004815	0.84454	0.001543	0.004865	0.75121	0.001705	0.005154	0.74085
cg15983385	0.002025	0.001876	0.28082	-0.00109	0.001728	0.52659	-0.00165	0.001824	0.3657
cg15984741	-0.00022	0.000784	0.78025	0.000325	0.000775	0.67529	0.000122	0.000846	0.88494
cg15990724	-0.00317	0.003231	0.32663	-0.00915	0.002679	0.00068	-0.00868	0.002852	0.00246
cg16004593	0.0022	0.006322	0.72794	-0.00432	0.006195	0.48595	-0.00569	0.006815	0.40389
cg16024933	-0.00093	0.001026	0.36584	-0.001	0.001038	0.33761	-0.00134	0.001127	0.23652
cg16028064	-3e-05	0.00057	0.95405	3.8e-05	0.000583	0.94831	-0.00015	0.000654	0.81915
cg16045677	-0.00262	0.00286	0.36014	-0.00771	0.002543	0.00252	-0.00808	0.002863	0.00494
cg16051228	-0.01012	0.004649	0.02989	-0.00862	0.004659	0.06472	-0.00892	0.00497	0.0733
cg16053334	0.000283	0.000591	0.63252	0.000469	0.000597	0.43256	0.000561	0.000652	0.3901
cg16059979	0.002572	0.002237	0.25071	0.002753	0.002249	0.22139	0.002999	0.002544	0.23905
cg16073467	0.008296	0.003725	0.0263	-0.00041	0.002474	0.86884	0.000861	0.002723	0.75181
cg16087826	0.000642	0.001558	0.68038	-0.00239	0.001413	0.09179	-0.00229	0.001566	0.14438
cg16105996	0.002105	0.001726	0.22309	0.002224	0.001764	0.20769	0.002701	0.001994	0.17617
cg16110411	0.000762	0.001132	0.50087	0.000728	0.001152	0.52753	0.00114	0.001218	0.34981
cg16114706	0.000291	0.001824	0.87339	-0.00197	0.00178	0.26913	-0.00144	0.001943	0.45891
cg16143804	-0.00346	0.001469	0.01893	-0.00348	0.001042	0.00088	-0.00331	0.001131	0.00355
cg16168424	0.000914	0.001468	0.53386	0.0012	0.00149	0.42115	0.001265	0.001603	0.43033
cg16168570	-0.00332	0.002639	0.2087	-0.00121	0.001967	0.53992	-0.00222	0.002135	0.29978
cg16168705	-0.00294	0.001249	0.01891	-0.00268	0.001271	0.03545	-0.00301	0.00136	0.02745
cg16171137	-0.01035	0.005124	0.04373	-0.00425	0.002974	0.1539	-0.00298	0.00314	0.34317
cg16175906	-0.00403	0.002661	0.13049	-0.0024	0.00237	0.31069	-0.00153	0.002553	0.55015
cg16194451	0.000547	0.001006	0.58719	0.00015	0.001022	0.88353	0.000451	0.001098	0.68129
cg16195239	0.001253	0.001174	0.28601	-9e-05	0.001139	0.93637	0.000604	0.001202	0.61529
cg16204618	0.005512	0.002795	0.04908	0.00473	0.002798	0.09142	0.003915	0.002982	0.18974
cg16219124	-0.00104	0.002015	0.60631	-0.00253	0.001998	0.20663	-0.00264	0.00211	0.21142
cg16225663	-0.00768	0.004692	0.10222	-0.0074	0.004672	0.1136	-0.00593	0.005048	0.24068
cg16232444	-0.00129	0.003433	0.70626	-0.00093	0.003137	0.7668	1.958e-06	0.003364	0.99954
cg16235995	0.007302	0.003606	0.04331	-0.00029	0.002102	0.89038	0.000479	0.00226	0.83224
cg16245569	-0.00111	0.003474	0.75017	-0.00149	0.003406	0.66286	-0.00205	0.003772	0.58748
cg16257983	-0.00155	0.001094	0.15595	-0.00163	0.00097	0.09403	-0.00164	0.001045	0.11751
cg16267784	0.001541	0.001662	0.354	0.001636	0.001675	0.32907	0.002558	0.001828	0.16241
cg16267979	-0.00186	0.00223	0.40449	-0.00089	0.00222	0.68774	-0.00051	0.002337	0.82763
cg16279786	-0.00041	0.003151	0.89636	-0.00026	0.003222	0.93675	-0.00242	0.003534	0.49433
cg16294486	-0.00043	0.000796	0.59032	-0.00024	0.000794	0.76318	8.3e-05	0.000877	0.92504
cg16296829	0.003377	0.002978	0.25725	-0.00198	0.002226	0.37415	-0.00189	0.002441	0.43885
cg16306870	-0.00666	0.005663	0.23972	0.005491	0.003822	0.15127	0.006332	0.004143	0.127
cg16318036	0.002544	0.003301	0.44124	-0.00552	0.002151	0.01048	-0.00608	0.002336	0.00947
cg16319517	0.001609	0.002129	0.45012	-0.00262	0.001775	0.14114	-0.00252	0.001945	0.19585
cg16336752	0.003016	0.002252	0.18099	-0.00223	0.001745	0.20121	-0.00179	0.001906	0.34921
cg16341836	-0.00174	0.00309	0.57385	-0.00475	0.002922	0.10481	-0.00429	0.003094	0.16613
cg16385684	0.002829	0.00255	0.2676	-0.00327	0.002082	0.11695	-0.00186	0.002287	0.4159
cg16404074	-0.0022	0.001421	0.12273	-0.00196	0.001444	0.17447	-0.00254	0.001566	0.10586
cg16416464	0.001371	0.000901	0.12849	0.000204	0.000875	0.81614	0.000771	0.000932	0.40869
cg16420798	0.000746	0.001641	0.6494	0.0037	0.001389	0.00793	0.003025	0.00151	0.04563
cg16423505	-0.00111	0.001055	0.29495	-0.00018	0.00103	0.86495	-0.00096	0.000938	0.30696
cg16429735	0.007046	0.004507	0.11852	-0.00054	0.002623	0.83588	-0.00049	0.002841	0.86422
cg16431720	-0.0229	0.02023	0.25801	-0.03604	0.02041	0.07793	-0.03449	0.02232	0.12289
cg16433258	0.00217	0.003385	0.52168	-0.00439	0.002709	0.10569	-0.00401	0.002903	0.16748
cg16437048	0.002	0.003191	0.5311	-0.00472	0.002522	0.06186	-0.00417	0.002779	0.13356
cg16445139	-0.00032	0.000731	0.66067	-0.00023	0.000744	0.7578	-0.00068	0.000787	0.38952
cg16460356	-0.0004	0.000983	0.68458	-0.00027	0.000998	0.78342	-0.00055	0.001086	0.60996
cg16478197	-0.00145	0.001389	0.29802	-0.002	0.001386	0.14898	-0.00084	0.001467	0.5681
cg16485952	5.6e-05	0.001426	0.9688	-0.00128	0.001353	0.34484	-0.00092	0.001453	0.52631
cg16487292	0.002084	0.001312	0.1126	-0.00011	0.001247	0.92751	-0.00033	0.001359	0.80682
cg16489975	-0.00885	0.004351	0.04233	-0.00226	0.003513	0.5203	-0.00314	0.003763	0.40426
cg16500605	0.001861	0.003041	0.54085	0.001122	0.003051	0.71319	-0.00158	0.003236	0.62521
cg16509061	-0.00104	0.002197	0.63619	-0.00263	0.002071	0.20393	-0.00285	0.002251	0.20524
cg16527407	-0.00037	0.001245	0.76613	-0.0003	0.001274	0.81494	8.3e-05	0.001383	0.95215
cg16531160	-0.0005	0.001119	0.65592	-0.00079	0.001144	0.48767	-0.00035	0.001233	0.77753
cg16542125	0.000798	0.001046	0.44566	0.000434	0.001065	0.68373	8.1e-05	0.001153	0.94394
cg16556078	0.002141	0.002316	0.35565	-0.00293	0.001762	0.09701	-0.00297	0.001958	0.12936
cg16561878	-0.00205	0.001614	0.20446	-0.00068	0.001603	0.67303	-0.001	0.001773	0.57144
cg16570223	0.00111	0.004027	0.78284	-0.00213	0.002241	0.34212	-0.00269	0.002411	0.26552
cg16574643	0.000367	0.001598	0.81828	-0.00011	0.001617	0.94651	0.000582	0.001728	0.73629
cg16588163	-0.00394	0.005207	0.44943	0.003757	0.001966	0.05648	0.003845	0.002107	0.0686
cg16590319	-0.00299	0.001788	0.0951	-0.00241	0.001795	0.18052	-0.00358	0.001999	0.074
cg16595607	-0.01046	0.00427	0.01457	-0.00202	0.003459	0.55921	-0.00366	0.003698	0.32331
cg16597728	-0.00026	0.002487	0.91688	-0.00176	0.002512	0.48301	-0.00153	0.002579	0.55317
cg16598405	-0.00106	0.002317	0.64752	-0.00031	0.002308	0.89167	0.000126	0.002508	0.96009
cg16604528	0.000331	0.002982	0.91154	-0.0038	0.002816	0.17761	-0.00443	0.003192	0.16605
cg16639860	-0.0015	0.002696	0.57727	-0.00619	0.002301	0.00732	-0.00521	0.00251	0.03838
cg16651678	0.001696	0.002225	0.44617	-0.00224	0.001945	0.24986	-0.00159	0.002089	0.44726
cg16652937	-0.00451	0.003294	0.17099	-0.00489	0.003323	0.1413	-0.00381	0.003614	0.29191
cg16660547	-0.01262	0.006143	0.04033	-0.00621	0.002802	0.02713	-0.00572	0.002993	0.05629
cg16661123	0.006333	0.002932	0.03119	-0.00088	0.002075	0.67091	-0.00036	0.002241	0.87089
cg16662408	0.000475	0.002302	0.8366	-0.00065	0.002221	0.77038	0.001404	0.002389	0.55697
cg16671301	0.000355	0.003166	0.91079	0.003596	0.003125	0.25031	0.0025	0.003379	0.45965
cg16673412	-0.00168	0.003528	0.6343	-0.00587	0.00316	0.06382	-0.00628	0.003538	0.07656
cg16678426	-0.00473	0.003676	0.19861	-0.01073	0.002756	0.00011	-0.00969	0.002916	0.00095
cg16680214	0.01054	0.009082	0.24617	0.007024	0.009139	0.44245	0.01509	0.009893	0.12775
cg16683572	-0.00267	0.001888	0.15827	-0.00159	0.001893	0.39981	-0.0003	0.002062	0.88288
cg16686158	-0.00432	0.005557	0.43691	0.002147	0.004457	0.63016	0.004706	0.004676	0.31467
cg16686654	-0.0011	0.001148	0.33863	-0.00104	0.001173	0.37424	-0.00172	0.001273	0.17753
cg16700673	0.001038	0.000564	0.06602	0.000864	0.000571	0.13096	0.000815	0.00063	0.19615
cg16716750	-0.0011	0.001909	0.56612	0.002566	0.001632	0.11628	0.002539	0.001718	0.14006
cg16728299	-0.00069	0.000662	0.29712	-0.00072	0.000677	0.28998	-0.00062	0.000727	0.39587
cg16735938	0.004468	0.003317	0.17844	0.004407	0.003389	0.19397	0.004709	0.003557	0.18607
cg16738336	-0.00123	0.000879	0.16279	-0.00078	0.000889	0.38313	-0.00058	0.00097	0.54908
cg16749093	-0.00072	0.00186	0.69753	-0.00156	0.001859	0.4008	-0.0012	0.00205	0.55695
cg16750953	0.002978	0.001707	0.08154	0.002385	0.001719	0.16594	0.002953	0.00181	0.10344
cg16751781	-0.00042	0.002514	0.86804	0.003331	0.00223	0.13571	0.003231	0.002407	0.1801
cg16753237	0.001081	0.001041	0.29928	0.000708	0.001059	0.50403	0.001672	0.00116	0.14999
cg16753409	-0.00035	0.000639	0.58875	-0.00049	0.000652	0.45155	-0.00074	0.000712	0.3009
cg16764781	-0.01865	0.006823	0.00645	-0.01431	0.004932	0.00384	-0.01451	0.005444	0.00794
cg16781992	0.001751	0.005337	0.74293	0.006162	0.005353	0.25016	0.004231	0.005727	0.46041
cg16790849	0.001254	0.002005	0.53199	-0.00255	0.001731	0.14173	-0.00164	0.001893	0.38768
cg16794061	0.001359	0.00225	0.54605	-0.00071	0.002245	0.75165	-0.00167	0.002481	0.50005
cg16804020	0.000666	0.00066	0.31368	0.000428	0.000672	0.52468	1.4e-05	0.000727	0.9845
cg16834823	0.003726	0.01246	0.76499	0.0138	0.01252	0.27061	0.01515	0.01349	0.26195
cg16852792	-0.00336	0.002527	0.18364	-0.00208	0.002549	0.4139	-0.00255	0.002752	0.3544
cg16901840	0.001564	0.0021	0.45682	0.006096	0.001647	0.00023	0.006095	0.001776	0.00065
cg16918667	-8e-05	0.001114	0.94501	-0.00098	0.001108	0.37604	-0.00102	0.001201	0.39776
cg16920621	0.001611	0.000998	0.10698	0.00123	0.001007	0.22234	0.001617	0.001119	0.14913
cg16922688	0.001841	0.001459	0.20762	0.000479	0.001452	0.74164	0.001265	0.001593	0.42737
cg16924337	0.005832	0.002896	0.04445	0.01104	0.002371	0	0.0095	0.00253	0.00019
cg16929077	0.001481	0.002089	0.47846	0.002238	0.002115	0.29029	0.002502	0.002281	0.27313
cg16941305	0.001095	0.000987	0.26779	0.000576	0.000996	0.56303	0.001107	0.00109	0.30994
cg16954165	0.002041	0.001131	0.07151	0.001748	0.00115	0.12883	0.002209	0.001263	0.08091
cg16969586	-0.00297	0.004093	0.46842	0.002372	0.003943	0.5477	0.001334	0.004262	0.75437
cg16977570	-0.00032	0.000394	0.41029	-0.00032	0.000402	0.42342	-0.00036	0.000444	0.42158
cg16990996	-0.00045	0.000661	0.49205	-5e-05	0.00066	0.94311	-5e-05	0.000708	0.94242
cg17001689	-0.00077	0.000958	0.41915	0.000493	0.000927	0.59494	9e-05	0.000983	0.92713
cg17006042	-0.00053	0.000826	0.52223	-0.00086	0.000836	0.30309	-0.00116	0.000894	0.1967
cg17012202	-0.00152	0.00101	0.13294	-0.001	0.001023	0.32754	-0.00114	0.00111	0.30669
cg17026838	-0.00016	0.001336	0.90417	-0.00047	0.001366	0.73171	-4e-05	0.001461	0.97997
cg17031656	0.000167	0.000447	0.70857	0.000233	0.000455	0.60956	0.000374	0.000493	0.4481
cg17031787	0.000527	0.001949	0.78703	-0.0021	0.001909	0.27178	-0.00213	0.002062	0.30207
cg17053201	-9e-05	0.002229	0.96896	0.003433	0.001491	0.02167	0.003683	0.001599	0.02163
cg17057138	0.000936	0.000897	0.29693	0.001081	0.000912	0.23631	0.001329	0.000996	0.18275
cg17066403	0.0041	0.004724	0.38577	0.004849	0.004787	0.31143	0.008534	0.00505	0.09163
cg17071948	0.001257	0.001402	0.37033	-0.001	0.001278	0.43201	-0.00105	0.001414	0.45682
cg17085250	0.001978	0.001876	0.29219	-0.00222	0.0015	0.13949	-0.00196	0.001611	0.22504
cg17099072	-0.01085	0.004533	0.01701	-0.00114	0.003067	0.70983	-0.00328	0.00332	0.32294
cg17108064	-0.00088	0.003749	0.81401	0.007792	0.002436	0.00145	0.007931	0.002587	0.00228
cg17111895	-0.00094	0.00091	0.30102	-0.00012	0.000906	0.89635	0.00029	0.000987	0.76892
cg17115172	-0.0021	0.001732	0.2251	-0.00259	0.001686	0.12554	-0.00287	0.001819	0.11573
cg17120637	9.3e-05	0.000788	0.9064	0.000591	0.000783	0.45084	0.000487	0.000866	0.57432
cg17120764	-0.0011	0.000824	0.18136	-0.00062	0.000808	0.44383	-0.00035	0.00087	0.6838
cg17124278	-0.00099	0.000376	0.00853	-0.0009	0.000382	0.01916	-0.00086	0.000414	0.03849
cg17124583	0.008606	0.003258	0.00846	0.0111	0.003202	0.00056	0.01143	0.003564	0.00142
cg17146473	0.001784	0.000701	0.01118	0.000437	0.000651	0.50277	0.000765	0.000704	0.27807
cg17155596	-8e-05	0.000819	0.92693	0.000198	0.000821	0.80967	0.000441	0.000902	0.62463
cg17157436	0.003811	0.002878	0.18599	-0.00401	0.001754	0.02251	-0.00396	0.001921	0.03954
cg17159201	0.000622	0.000802	0.43863	0.000524	0.000816	0.52051	7.1e-05	0.000874	0.93504
cg17162260	-0.00148	0.001977	0.45541	-0.00042	0.001962	0.83097	-0.00185	0.002145	0.39
cg17166338	-0.0032	0.004479	0.4752	-0.00196	0.004366	0.65376	-0.00024	0.004774	0.95942
cg17178919	-0.00057	0.000499	0.25299	-0.00031	0.000499	0.53721	-0.00049	0.000543	0.36666
cg17179314	-0.01304	0.0045	0.00389	-0.00984	0.00431	0.02272	-0.00933	0.004628	0.04432
cg17181362	0.006546	0.005567	0.24015	0.008383	0.005603	0.13509	0.009837	0.006039	0.1039
cg17184516	0.000108	0.000561	0.84689	0.000599	0.000553	0.27946	0.000283	0.000602	0.6387
cg17217004	1.7e-05	0.000724	0.98139	0.000416	0.000724	0.56627	0.000787	0.000791	0.32055
cg17232583	0.001342	0.003047	0.65976	-0.00565	0.002202	0.01044	-0.00479	0.002386	0.0451
cg17235833	0.001538	0.003231	0.63413	-0.00772	0.002378	0.00124	-0.00634	0.002622	0.01592
cg17238677	-0.00542	0.00302	0.07307	-0.00736	0.002673	0.00605	-0.00717	0.002932	0.01479
cg17243654	-0.0005	0.00323	0.87656	0.000735	0.003246	0.82088	0.00244	0.003409	0.47453
cg17249224	-0.00246	0.001506	0.10312	-0.00411	0.001457	0.00498	-0.00328	0.001591	0.03978
cg17264670	0.005614	0.004458	0.20833	0.0141	0.003423	4e-05	0.01145	0.003588	0.0015
cg17273983	-0.00155	0.000945	0.10164	-0.00161	0.000949	0.09043	-0.00128	0.001013	0.20769
cg17290213	-0.00144	0.002881	0.61694	-0.00613	0.002163	0.00476	-0.0062	0.002393	0.00981
cg17295739	0.002891	0.002813	0.30435	-0.00386	0.002104	0.06686	-0.00306	0.002263	0.17692
cg17304336	4.6e-05	0.000777	0.95271	0.000157	0.000777	0.83988	0.000267	0.000847	0.75271
cg17304712	-0.00215	0.001671	0.19952	-0.00095	0.001658	0.56568	-0.00121	0.001813	0.50644
cg17304786	-0.00045	0.000503	0.3669	-0.00039	0.000513	0.45267	-0.00061	0.000563	0.28262
cg17319109	-4e-05	0.000448	0.93384	6.792e-06	0.000451	0.98798	0.000217	0.000483	0.65388
cg17341118	0.000872	0.000929	0.34849	0.000512	0.000946	0.58839	0.000513	0.001053	0.62646
cg17353698	-0.00024	0.000746	0.74571	-6e-05	0.00075	0.93233	-0.00013	0.000806	0.8717
cg17355919	-0.00087	0.001317	0.50743	-0.00069	0.001338	0.60389	-0.00064	0.00146	0.66283
cg17362109	-0.00027	0.001061	0.79986	0.000211	0.001075	0.84425	7e-05	0.001199	0.95325
cg17371081	0.000762	0.00358	0.83143	0.008981	0.002679	0.00085	0.008152	0.002853	0.00444
cg17382918	-0.00732	0.006082	0.22928	-0.00581	0.006193	0.34855	-0.00964	0.006649	0.14766
cg17385727	-0.00097	0.003403	0.77533	-0.00817	0.002765	0.00326	-0.00749	0.003001	0.01281
cg17397364	-0.00187	0.002533	0.46076	0.000208	0.002503	0.93392	-0.00118	0.002723	0.66438
cg17421046	-0.01169	0.005835	0.04572	-0.01079	0.00592	0.06905	-0.01076	0.006991	0.12474
cg17421331	0.000825	0.001407	0.55782	0.001145	0.001419	0.42004	0.001538	0.001563	0.3254
cg17422460	-0.00832	0.003437	0.01574	-0.00908	0.003213	0.00486	-0.00889	0.003474	0.0108
cg17436805	0.00024	0.001151	0.83499	0.000738	0.001158	0.52392	0.000489	0.001253	0.69652
cg17468317	-0.0008	0.000703	0.25513	-0.00105	0.000716	0.14248	-0.0013	0.000742	0.07962
cg17471193	0.00099	0.001478	0.50317	-0.00029	0.001488	0.84579	-0.0004	0.001605	0.80116
cg17484510	-0.00249	0.001387	0.0735	-0.002	0.001382	0.14736	-0.00135	0.001513	0.37383
cg17489908	-0.01408	0.003527	7e-05	-0.00448	0.002574	0.08252	-0.00278	0.002731	0.30922
cg17502614	-0.00458	0.003327	0.16885	-0.00231	0.003271	0.48095	-0.00284	0.003529	0.42136
cg17502989	0.002828	0.00191	0.13933	0.002812	0.001948	0.14934	0.002466	0.002129	0.24731
cg17519650	-0.00052	0.000645	0.42504	-0.00084	0.000656	0.19948	-0.00039	0.000707	0.58517
cg17526573	-0.00164	0.007443	0.82553	0.01717	0.004525	0.00016	0.01523	0.004873	0.00187
cg17530411	-0.00085	0.001505	0.5708	-0.00125	0.001523	0.41106	-0.00089	0.00162	0.58311
cg17532626	0.003535	0.001718	0.03998	5.9e-05	0.001483	0.96823	3.1e-05	0.00163	0.98465
cg17566118	-0.00069	0.000856	0.42156	-0.00035	0.000859	0.68812	-0.00044	0.000921	0.63278
cg17578639	0.002506	0.002388	0.29444	0.001214	0.002325	0.60174	0.000666	0.002515	0.79136
cg17606183	-0.0121	0.005818	0.03792	-0.0127	0.005796	0.02882	-0.00793	0.00619	0.20053
cg17613911	0.003012	0.003666	0.41161	-0.00388	0.002992	0.19499	-0.0031	0.003238	0.33954
cg17615061	0.001463	0.001005	0.14594	0.001339	0.001018	0.18884	0.000382	0.001104	0.72931
cg17617228	0.000377	0.001306	0.77263	-0.00108	0.00127	0.39637	-0.00028	0.001367	0.83556
cg17619093	-0.00063	0.000526	0.22816	-0.00049	0.000532	0.3609	-0.00091	0.00059	0.12391
cg17632937	-0.003	0.003391	0.37656	0.002459	0.00247	0.31975	0.004278	0.002668	0.1094
cg17654011	-0.00112	0.000545	0.03932	-0.00142	0.000547	0.00972	-0.00173	0.000603	0.0043
cg17662683	0.000518	0.009906	0.95832	0.006438	0.01002	0.52088	0.01061	0.0108	0.32612
cg17664443	0.000196	0.001797	0.913	0.000854	0.001782	0.63194	-0.00016	0.001953	0.93502
cg17675724	0.002468	0.00175	0.15887	5.7e-05	0.001569	0.97081	0.000121	0.001702	0.94357
cg17677030	-0.00275	0.003784	0.46826	0.004043	0.003096	0.19209	0.004664	0.003162	0.14074
cg17680902	2.6e-05	0.001287	0.98399	0.001273	0.001269	0.31641	0.000821	0.001383	0.55286
cg17696268	-0.0014	0.002484	0.5719	-0.00334	0.002464	0.17573	-0.0052	0.002684	0.05321
cg17707550	0.000726	0.002396	0.76191	-0.00014	0.002363	0.95219	-0.00166	0.002579	0.51962
cg17707984	-0.00038	0.000648	0.55465	-0.00013	0.000656	0.84033	-0.00023	0.000719	0.75301
cg17733702	-0.00206	0.002214	0.3526	-0.00183	0.002243	0.41424	-0.00255	0.002452	0.29868
cg17738613	0.0134	0.02463	0.58654	0.00737	0.02498	0.76807	0.001778	0.02709	0.94769
cg17742099	0.01038	0.00377	0.00606	0.005816	0.003655	0.11204	0.005427	0.003755	0.14894
cg17752684	-0.00107	0.001233	0.38708	0.001165	0.001106	0.29262	0.000363	0.001164	0.75529
cg17755604	0.000436	0.001047	0.67743	0.00032	0.001069	0.76442	0.000299	0.001152	0.79528
cg17765294	0.000899	0.001263	0.4769	0.001016	0.001287	0.42995	0.001491	0.001385	0.2821
cg17765437	0.000972	0.001144	0.39554	0.000828	0.00117	0.4793	0.001344	0.001286	0.29645
cg17783135	-0.0021	0.002251	0.35186	0.000283	0.002167	0.89619	0.001545	0.002332	0.50791
cg17797875	-0.00182	0.001611	0.25988	-0.00104	0.001613	0.51764	-0.00213	0.001796	0.23666
cg17806418	-0.00501	0.005342	0.3483	-0.00456	0.005267	0.38663	-0.00433	0.00561	0.44044
cg17806717	-0.0004	0.002037	0.84265	-0.00254	0.001961	0.19472	-0.00334	0.002103	0.1125
cg17806757	-0.00093	0.002041	0.64906	-0.00251	0.001999	0.20907	-0.00117	0.002195	0.59464
cg17831554	-0.00312	0.002516	0.21601	-0.00063	0.002492	0.80038	0.00034	0.002659	0.89816
cg17832639	0.000859	0.002107	0.68357	-0.00018	0.001959	0.92717	-0.00084	0.002134	0.69443
cg17834768	0.000241	0.005531	0.96527	0.003513	0.005604	0.53102	0.000126	0.005875	0.98296
cg17843665	0.008698	0.004518	0.05464	0.003731	0.003354	0.26641	0.001521	0.003647	0.67692
cg17851017	0.000248	0.000616	0.68674	0.000642	0.000618	0.29913	0.000605	0.000668	0.36518
cg17867605	-0.00014	0.000535	0.79245	8.204e-06	0.000544	0.98797	3.5e-05	0.000588	0.95289
cg17872476	-0.0009	0.001991	0.65054	0.000495	0.001991	0.80365	0.000991	0.002117	0.63999
cg17886133	-0.00095	0.000862	0.27226	-0.00071	0.00088	0.4187	-0.00038	0.000934	0.68502
cg17886654	0.001742	0.001915	0.36327	-0.00149	0.0016	0.35192	-0.00014	0.001687	0.93562
cg17891011	-0.00069	0.000822	0.40175	-0.00032	0.000828	0.69901	-0.00091	0.000895	0.31145
cg17903428	-0.00055	0.001011	0.5836	0.000191	0.000995	0.84817	0.000192	0.001082	0.85932
cg17906179	-5e-05	0.001189	0.96497	0.000675	0.001189	0.5708	0.001193	0.001301	0.35969
cg17909311	-0.00141	0.00106	0.18409	-0.00038	0.001026	0.71028	-0.00093	0.001117	0.40465
cg17919465	-0.00103	0.001656	0.5328	-0.00157	0.001666	0.34594	-0.0013	0.001794	0.46906
cg17928584	0.00136	0.005534	0.80599	0.01398	0.003523	8e-05	0.01395	0.003847	0.00031
cg17930583	0.008381	0.003906	0.03231	0.000596	0.002911	0.83783	0.001991	0.003148	0.52722
cg17961273	0.003733	0.004183	0.37253	-0.00452	0.003254	0.16541	-0.00366	0.003589	0.30819
cg17978995	0.004675	0.002261	0.03909	0.000888	0.00196	0.65069	0.001712	0.002121	0.41998
cg17979173	0.000321	0.000945	0.73459	-0.00025	0.000948	0.79321	-4e-05	0.001014	0.96494
cg17979952	0.000581	0.001252	0.64251	0.001524	0.001223	0.21323	0.001062	0.001278	0.40651
cg17997279	-0.00487	0.002135	0.02278	-0.00095	0.001667	0.56894	-0.0002	0.001821	0.91438
cg18004110	0.002468	0.002918	0.39787	0.000964	0.002827	0.73313	0.002923	0.003067	0.34097
cg18008372	0.00143	0.001294	0.26958	0.000933	0.00131	0.47642	0.000694	0.001411	0.62321
cg18013336	0.004389	0.008211	0.59317	0.005018	0.008387	0.54984	0.004109	0.009414	0.66269
cg18014138	-9e-05	0.000556	0.87739	0.000329	0.000555	0.5537	2.732e-06	0.000596	0.99634
cg18025240	0.000728	0.000768	0.34318	0.000409	0.000779	0.60021	0.000225	0.000863	0.7942
cg18031436	-9e-05	0.000404	0.82081	-1e-05	0.000411	0.97263	-2e-05	0.00043	0.97145
cg18035435	-0.00253	0.003446	0.46275	-0.00144	0.003502	0.68038	-0.00219	0.003741	0.5581
cg18051316	0.001962	0.002619	0.45409	0.001105	0.002644	0.6761	0.002337	0.002961	0.43037
cg18055557	0.000369	0.003643	0.91944	-0.00122	0.003705	0.74237	0.00023	0.004115	0.95548
cg18057306	2.9e-05	0.002015	0.98855	-0.00388	0.001706	0.02316	-0.0038	0.001886	0.04456
cg18060330	0.01119	0.01115	0.31625	0.01055	0.01139	0.35466	0.004263	0.01186	0.7193
cg18064475	-0.00073	0.000905	0.41868	-0.00061	0.000924	0.51233	-0.00081	0.000986	0.41217
cg18067840	-0.00221	0.005529	0.68915	-0.01201	0.004731	0.01137	-0.00935	0.005126	0.0688
cg18076559	-0.00111	0.00085	0.19381	-0.00075	0.000852	0.37837	-0.00109	0.000927	0.23852
cg18084083	9.12e-07	0.000495	0.99853	-0.00014	0.000502	0.77694	-0.00013	0.000539	0.81594
cg18102337	0.00074	0.004961	0.88142	0.003426	0.005005	0.49387	0.006183	0.005346	0.2479
cg18104646	-0.00332	0.002641	0.20894	-0.00632	0.002552	0.01347	-0.00691	0.002835	0.01514
cg18115436	0.000806	0.001028	0.43323	0.001054	0.001049	0.31542	0.00043	0.001137	0.70507
cg18116160	0.000346	0.001143	0.76248	-0.00067	0.001126	0.55119	-0.00075	0.001229	0.54161
cg18121410	0.001623	0.001576	0.30339	0.000381	0.001535	0.8041	-9e-05	0.001685	0.95789
cg18126978	0.00485	0.002376	0.04165	-0.0005	0.001817	0.78256	-7e-05	0.001938	0.97186
cg18143701	0.00099	0.002313	0.6688	-0.00065	0.002327	0.78122	0.00016	0.002494	0.94893
cg18173044	0.000116	0.002042	0.95479	0.001212	0.002048	0.55442	0.001448	0.002232	0.51686
cg18178010	-0.00077	0.000928	0.40464	-0.00047	0.000937	0.61987	-0.00039	0.001005	0.69811
cg18179997	0.001635	0.001195	0.17177	0.002043	0.001218	0.09392	0.00154	0.001319	0.24332
cg18181975	-0.00062	0.001877	0.74031	-0.00203	0.001873	0.27805	-0.00178	0.002012	0.37668
cg18187680	0.001227	0.00117	0.29475	0.001917	0.001089	0.07877	0.001322	0.00107	0.21747
cg18190164	-0.00207	0.001	0.03873	-0.00161	0.001011	0.11227	-0.00169	0.001116	0.13116
cg18190866	-0.00232	0.00249	0.35109	-0.00593	0.00165	0.00035	-0.00563	0.001802	0.00189
cg18201351	-0.0025	0.002016	0.2155	0.000149	0.00188	0.93677	6.9e-05	0.002071	0.97353
cg18206137	-0.00063	0.001244	0.61104	-0.00119	0.001215	0.32957	-0.00202	0.001293	0.11892
cg18208602	0.002448	0.004503	0.58687	-0.00245	0.004143	0.55403	-0.00455	0.004512	0.31409
cg18212955	-0.00031	0.00097	0.74588	0.000508	0.000959	0.59633	0.000275	0.001024	0.78832
cg18213713	0.007829	0.005714	0.17114	0.007613	0.005843	0.19313	0.004266	0.006345	0.50164
cg18242368	0.002792	0.002561	0.27603	-0.00278	0.002079	0.18106	-0.00289	0.002276	0.20538
cg18244100	0.000254	0.001839	0.8903	-0.00129	0.001764	0.46662	-0.00086	0.00192	0.65429
cg18253910	0.00157	0.001271	0.21705	0.000894	0.001289	0.48828	0.000799	0.001431	0.57663
cg18254147	3.8e-05	0.0009	0.96622	0.000883	0.000882	0.31709	-0.00021	0.00093	0.82045
cg18256429	-0.0027	0.001767	0.12738	-0.0016	0.00175	0.36071	-0.00218	0.001872	0.24539
cg18257541	-0.00871	0.003071	0.0047	-0.00328	0.00234	0.1611	-0.00247	0.002517	0.3279
cg18258482	0.002851	0.005116	0.57746	-0.00478	0.004616	0.30071	-0.00529	0.00502	0.29233
cg18293833	-0.00043	0.001342	0.74736	-2e-05	0.001364	0.98934	3.4e-05	0.001468	0.98144
cg18302637	0.001173	0.001556	0.45122	0.000838	0.001581	0.59644	0.000551	0.001763	0.75452
cg18304052	0.002674	0.002225	0.22982	0.001418	0.002182	0.51601	0.001418	0.002353	0.54685
cg18304674	-0.00153	0.00086	0.07657	-0.00099	0.00086	0.24939	-0.00079	0.000925	0.3936
cg18307463	-0.00173	0.00213	0.41788	-0.00359	0.002076	0.08407	-0.00371	0.002212	0.09427
cg18308184	-0.00533	0.005462	0.32941	0.000744	0.00512	0.88447	-0.00194	0.00559	0.72819
cg18315680	0.001193	0.002999	0.69096	0.002481	0.00285	0.38448	0.002097	0.003045	0.49139
cg18319635	-0.00074	0.001642	0.65076	-0.0021	0.001563	0.17916	-0.00298	0.001734	0.08632
cg18321529	0.002021	0.001376	0.1426	0.000331	0.001311	0.80065	0.000638	0.001421	0.65353
cg18330047	0.003472	0.005425	0.52242	0.006562	0.005471	0.23083	0.009446	0.00589	0.10941
cg18331619	0.001813	0.002495	0.46769	-0.00067	0.002466	0.78524	0.000128	0.002573	0.96022
cg18332814	0.009216	0.002843	0.00125	0.004115	0.002094	0.04988	0.004801	0.002315	0.03859
cg18340416	0.006254	0.003878	0.10735	-0.00282	0.002667	0.28998	-0.00306	0.002963	0.30261
cg18344922	-0.00105	0.000826	0.20215	-0.00092	0.000837	0.27286	-0.00085	0.000897	0.34432
cg18347642	-0.0013	0.004936	0.79304	0.0107	0.003183	0.00082	0.0115	0.003421	0.00083
cg18355067	-0.00163	0.001285	0.20603	-0.00119	0.001307	0.36119	-0.00173	0.001381	0.21079
cg18363192	-0.00155	0.000792	0.0508	-0.00138	0.000805	0.08801	-0.00113	0.000874	0.19805
cg18365536	0.003629	0.002862	0.20536	-0.00363	0.001922	0.05976	-0.00325	0.002108	0.12413
cg18396357	-0.01294	0.01052	0.21902	-0.0145	0.01073	0.17718	-0.01917	0.01157	0.09812
cg18417373	-0.00043	0.001152	0.70878	0.001837	0.000978	0.06094	0.001567	0.001081	0.14779
cg18419045	0.005806	0.002819	0.03988	0.005952	0.00287	0.03851	0.005105	0.003083	0.09834
cg18424431	-0.0008	0.001222	0.51168	-0.00095	0.001229	0.4382	-0.00098	0.001343	0.46672
cg18431489	-0.00682	0.003214	0.03433	-0.00422	0.001926	0.02896	-0.00269	0.002051	0.18991
cg18457108	0.00608	0.005885	0.30188	0.01245	0.005485	0.02357	0.01092	0.006004	0.06943
cg18460422	-0.00082	0.006635	0.90175	-0.001	0.006756	0.88246	-0.00257	0.007182	0.72051
cg18518485	0.001285	0.001695	0.44874	-0.00184	0.001571	0.24206	-0.00097	0.001701	0.57053
cg18537205	-0.00166	0.004893	0.73511	0.002124	0.003672	0.56324	0.001624	0.003991	0.68433
cg18551048	-0.00446	0.001942	0.02203	-0.0046	0.001935	0.01784	-0.00527	0.002128	0.01359
cg18560178	0.000168	0.001315	0.89821	-0.00032	0.001314	0.80569	0.000575	0.001377	0.67647
cg18576604	0.007506	0.002857	0.00881	0.004706	0.002768	0.08957	0.006061	0.002858	0.03443
cg18584440	0.000523	0.0127	0.96716	-0.0015	0.01294	0.90776	-0.00477	0.01418	0.73688
cg18599069	-0.00053	0.001264	0.67595	0.000345	0.001235	0.77995	-0.00026	0.001283	0.84012
cg18623658	-0.00233	0.001356	0.08639	-0.00209	0.001379	0.1302	-0.00307	0.0015	0.04116
cg18630580	0.000373	0.003373	0.9119	-0.00617	0.00296	0.03751	-0.00528	0.003213	0.1006
cg18639129	0.001033	0.001901	0.5871	-0.00043	0.001825	0.81356	0.00029	0.001979	0.88358
cg18643176	-0.00103	0.001435	0.4723	0.000278	0.001412	0.84419	-0.00041	0.001555	0.7921
cg18656132	0.004649	0.002716	0.08746	-0.00265	0.00188	0.15937	-0.00209	0.002007	0.29809
cg18663859	0.001579	0.001181	0.18151	0.000926	0.001191	0.43723	0.001198	0.001307	0.3599
cg18674618	-0.0001	0.00126	0.93837	0.000125	0.001287	0.92255	0.000699	0.00138	0.61284
cg18687753	-0.00044	0.001942	0.82091	-0.00071	0.001965	0.71924	-0.00037	0.002141	0.86387
cg18701983	0.003931	0.002431	0.10635	-0.00108	0.001858	0.56012	-0.00012	0.001959	0.95139
cg18713316	-0.01057	0.005137	0.04	-0.0085	0.005145	0.09891	-0.0101	0.005475	0.06571
cg18715511	0.000742	0.000897	0.40828	0.001331	0.000903	0.14127	0.002129	0.000985	0.03102
cg18730387	-0.0019	0.001071	0.0768	-0.00095	0.001056	0.37095	-0.00108	0.001139	0.34338
cg18734829	0.001127	0.001241	0.36408	0.000622	0.001254	0.61998	0.000256	0.001373	0.85216
cg18738647	-0.00068	0.001004	0.4986	0.000144	0.000998	0.88572	-0.00052	0.001086	0.6303
cg18755616	-0.00931	0.005116	0.06916	-0.00732	0.005077	0.15002	-0.00706	0.005419	0.19335
cg18757468	0.002692	0.001679	0.10938	-4e-05	0.001498	0.97807	0.000184	0.001659	0.9115
cg18762647	0.001753	0.00117	0.13462	0.001349	0.001183	0.25458	0.001928	0.001248	0.12306
cg18764577	-0.00232	0.003883	0.55047	0.006584	0.002635	0.01271	0.005386	0.0028	0.05493
cg18765439	-0.00011	0.000497	0.82593	-7e-05	0.000503	0.89057	1.6e-05	0.000558	0.97733
cg18773591	0.005489	0.003657	0.13387	-0.00211	0.002421	0.38297	-0.00165	0.002677	0.53906
cg18794364	0.000638	0.001276	0.61719	-0.00013	0.001277	0.91972	0.000657	0.001401	0.63951
cg18806193	-0.00211	0.002342	0.36751	0.000348	0.001738	0.84141	0.000804	0.001822	0.65902
cg18808777	0.009157	0.006097	0.13362	0.00859	0.006133	0.16185	0.01298	0.006486	0.04582
cg18821137	-0.00051	0.002228	0.81794	-0.00274	0.002202	0.21393	-0.00344	0.002515	0.17202
cg18825076	-0.00945	0.003333	0.00474	-0.00607	0.003288	0.06519	-0.00595	0.003577	0.09672
cg18834039	0.000739	0.000538	0.16996	0.000525	0.000548	0.33813	0.000483	0.000586	0.41
cg18849583	-0.0006	0.001441	0.67852	-0.00143	0.001439	0.32001	-0.00138	0.001521	0.36599
cg18860567	0.003585	0.001685	0.0338	0.002346	0.001628	0.14996	0.003501	0.001754	0.04641
cg18865080	-0.00012	0.002288	0.95677	-0.00376	0.002132	0.07802	-0.00292	0.002315	0.20705
cg18874332	0.008339	0.006079	0.17067	-0.00079	0.005516	0.88545	-0.00316	0.005743	0.58286
cg18876015	0.002405	0.001273	0.05921	0.001394	0.001272	0.27369	0.001261	0.001374	0.35921
cg18880384	0.004079	0.003866	0.29179	-0.00516	0.0025	0.0393	-0.00385	0.002676	0.15059
[truncated: 857 more rows]
